# Supplementary material for: A patient-centered composite endpoint weighting technique for orthopaedic trauma research
Source: BMC Med Res Methodol. 2019 Dec 26;19:242. doi: 10.1186/s12874-019-0885-7 (PMC6933647; doi:10.1186/s12874-019-0885-7)
Supplement: Supplementary file 1 — Additional file 1. Composite weighting calculator. [file 12874_2019_885_MOESM1_ESM.zip]

Archive with 2 entries (2 files):
- LongDataR3.csv
- WideDataR3.csv
