# Supplementary material for: A patient-centered composite endpoint weighting technique for orthopaedic trauma research
Source: BMC Med Res Methodol. 2019 Dec 26;19:242. doi: 10.1186/s12874-019-0885-7 (PMC6933647; doi:10.1186/s12874-019-0885-7)
Supplement: Supplementary file 1 — Additional file 1. Composite weighting calculator. [file 12874_2019_885_MOESM1_ESM.zip › LongDataR3.csv]

ID	Treatment	Label	EventWeight	Event	TimetoEvent
1	1	SSSI	0.2	0	365
1	1	DSSI	0.93	0	365
1	1	Nonunion	0.88	0	365
2	0	SSSI	0.2	0	365
2	0	DSSI	0.93	1	211.0229456
2	0	Nonunion	0.88	0	365
3	1	SSSI	0.2	0	365
3	1	DSSI	0.93	0	365
3	1	Nonunion	0.88	0	365
4	0	SSSI	0.2	0	365
4	0	DSSI	0.93	0	365
4	0	Nonunion	0.88	0	365
5	1	SSSI	0.2	1	21.99026073
5	1	DSSI	0.93	0	365
5	1	Nonunion	0.88	0	365
6	0	SSSI	0.2	0	365
6	0	DSSI	0.93	0	365
6	0	Nonunion	0.88	1	296.1786519
7	1	SSSI	0.2	0	365
7	1	DSSI	0.93	0	365
7	1	Nonunion	0.88	1	246.5745564
8	0	SSSI	0.2	0	365
8	0	DSSI	0.93	0	365
8	0	Nonunion	0.88	0	365
9	1	SSSI	0.2	0	365
9	1	DSSI	0.93	0	365
9	1	Nonunion	0.88	0	365
10	0	SSSI	0.2	0	365
10	0	DSSI	0.93	0	365
10	0	Nonunion	0.88	0	365
11	1	SSSI	0.2	0	365
11	1	DSSI	0.93	0	365
11	1	Nonunion	0.88	0	365
12	0	SSSI	0.2	1	37.64175931
12	0	DSSI	0.93	0	365
12	0	Nonunion	0.88	0	365
13	1	SSSI	0.2	0	365
13	1	DSSI	0.93	0	365
13	1	Nonunion	0.88	0	365
14	1	SSSI	0.2	0	365
14	1	DSSI	0.93	0	365
14	1	Nonunion	0.88	0	365
15	0	SSSI	0.2	0	365
15	0	DSSI	0.93	1	65.26693854
15	0	Nonunion	0.88	0	365
16	1	SSSI	0.2	0	365
16	1	DSSI	0.93	0	365
16	1	Nonunion	0.88	0	365
17	0	SSSI	0.2	0	365
17	0	DSSI	0.93	0	365
17	0	Nonunion	0.88	0	365
18	1	SSSI	0.2	0	365
18	1	DSSI	0.93	1	15.20693462
18	1	Nonunion	0.88	0	365
19	1	SSSI	0.2	1	26.46056234
19	1	DSSI	0.93	0	365
19	1	Nonunion	0.88	0	365
20	0	SSSI	0.2	0	365
20	0	DSSI	0.93	0	365
20	0	Nonunion	0.88	0	365
21	1	SSSI	0.2	0	365
21	1	DSSI	0.93	0	365
21	1	Nonunion	0.88	0	365
22	0	SSSI	0.2	0	365
22	0	DSSI	0.93	0	365
22	0	Nonunion	0.88	0	365
23	0	SSSI	0.2	0	365
23	0	DSSI	0.93	0	365
23	0	Nonunion	0.88	0	365
24	0	SSSI	0.2	0	365
24	0	DSSI	0.93	0	365
24	0	Nonunion	0.88	0	365
25	0	SSSI	0.2	0	365
25	0	DSSI	0.93	0	365
25	0	Nonunion	0.88	0	365
26	1	SSSI	0.2	0	365
26	1	DSSI	0.93	0	365
26	1	Nonunion	0.88	0	365
27	1	SSSI	0.2	1	21.13844982
27	1	DSSI	0.93	0	365
27	1	Nonunion	0.88	0	365
28	1	SSSI	0.2	0	365
28	1	DSSI	0.93	0	365
28	1	Nonunion	0.88	0	365
29	1	SSSI	0.2	1	48.8761009
29	1	DSSI	0.93	0	365
29	1	Nonunion	0.88	0	365
30	1	SSSI	0.2	0	365
30	1	DSSI	0.93	0	365
30	1	Nonunion	0.88	1	255.268687
31	1	SSSI	0.2	0	365
31	1	DSSI	0.93	0	365
31	1	Nonunion	0.88	0	365
32	1	SSSI	0.2	1	40.84008943
32	1	DSSI	0.93	1	44.24612962
32	1	Nonunion	0.88	0	365
33	0	SSSI	0.2	0	365
33	0	DSSI	0.93	0	365
33	0	Nonunion	0.88	1	290.2911319
34	0	SSSI	0.2	0	365
34	0	DSSI	0.93	0	365
34	0	Nonunion	0.88	0	365
35	0	SSSI	0.2	0	365
35	0	DSSI	0.93	1	29.00353793
35	0	Nonunion	0.88	0	365
36	1	SSSI	0.2	0	365
36	1	DSSI	0.93	0	365
36	1	Nonunion	0.88	0	365
37	1	SSSI	0.2	0	365
37	1	DSSI	0.93	0	365
37	1	Nonunion	0.88	0	365
38	0	SSSI	0.2	1	54.79364187
38	0	DSSI	0.93	0	365
38	0	Nonunion	0.88	0	365
39	1	SSSI	0.2	0	365
39	1	DSSI	0.93	0	365
39	1	Nonunion	0.88	0	365
40	1	SSSI	0.2	0	365
40	1	DSSI	0.93	0	365
40	1	Nonunion	0.88	0	365
41	1	SSSI	0.2	0	365
41	1	DSSI	0.93	0	365
41	1	Nonunion	0.88	0	365
42	1	SSSI	0.2	1	47.83916138
42	1	DSSI	0.93	1	62.24534645
42	1	Nonunion	0.88	0	365
43	0	SSSI	0.2	0	365
43	0	DSSI	0.93	0	365
43	0	Nonunion	0.88	0	365
44	1	SSSI	0.2	0	365
44	1	DSSI	0.93	0	365
44	1	Nonunion	0.88	0	365
45	0	SSSI	0.2	0	365
45	0	DSSI	0.93	1	121.2739971
45	0	Nonunion	0.88	0	365
46	1	SSSI	0.2	0	365
46	1	DSSI	0.93	0	365
46	1	Nonunion	0.88	0	365
47	1	SSSI	0.2	0	365
47	1	DSSI	0.93	1	44.10198047
47	1	Nonunion	0.88	0	365
48	0	SSSI	0.2	0	365
48	0	DSSI	0.93	0	365
48	0	Nonunion	0.88	1	236.2074727
49	1	SSSI	0.2	1	13.73550216
49	1	DSSI	0.93	0	365
49	1	Nonunion	0.88	0	365
50	1	SSSI	0.2	1	51.72991563
50	1	DSSI	0.93	1	133.537987
50	1	Nonunion	0.88	0	365
51	0	SSSI	0.2	0	365
51	0	DSSI	0.93	0	365
51	0	Nonunion	0.88	1	187.1048229
52	0	SSSI	0.2	0	365
52	0	DSSI	0.93	0	365
52	0	Nonunion	0.88	0	365
53	1	SSSI	0.2	0	365
53	1	DSSI	0.93	0	365
53	1	Nonunion	0.88	0	365
54	0	SSSI	0.2	0	365
54	0	DSSI	0.93	0	365
54	0	Nonunion	0.88	0	365
55	1	SSSI	0.2	1	32.18405173
55	1	DSSI	0.93	1	26.36109077
55	1	Nonunion	0.88	0	365
56	1	SSSI	0.2	0	365
56	1	DSSI	0.93	0	365
56	1	Nonunion	0.88	0	365
57	1	SSSI	0.2	0	365
57	1	DSSI	0.93	0	365
57	1	Nonunion	0.88	0	365
58	0	SSSI	0.2	0	365
58	0	DSSI	0.93	0	365
58	0	Nonunion	0.88	0	365
59	0	SSSI	0.2	0	365
59	0	DSSI	0.93	0	365
59	0	Nonunion	0.88	1	266.3620364
60	0	SSSI	0.2	0	365
60	0	DSSI	0.93	0	365
60	0	Nonunion	0.88	0	365
61	0	SSSI	0.2	0	365
61	0	DSSI	0.93	0	365
61	0	Nonunion	0.88	0	365
62	1	SSSI	0.2	0	365
62	1	DSSI	0.93	0	365
62	1	Nonunion	0.88	0	365
63	0	SSSI	0.2	0	365
63	0	DSSI	0.93	0	365
63	0	Nonunion	0.88	0	365
64	1	SSSI	0.2	0	365
64	1	DSSI	0.93	0	365
64	1	Nonunion	0.88	0	365
65	0	SSSI	0.2	0	365
65	0	DSSI	0.93	0	365
65	0	Nonunion	0.88	0	365
66	0	SSSI	0.2	0	365
66	0	DSSI	0.93	1	127.1050821
66	0	Nonunion	0.88	0	365
67	1	SSSI	0.2	0	365
67	1	DSSI	0.93	0	365
67	1	Nonunion	0.88	0	365
68	0	SSSI	0.2	0	365
68	0	DSSI	0.93	0	365
68	0	Nonunion	0.88	0	365
69	1	SSSI	0.2	0	365
69	1	DSSI	0.93	0	365
69	1	Nonunion	0.88	0	365
70	1	SSSI	0.2	0	365
70	1	DSSI	0.93	0	365
70	1	Nonunion	0.88	0	365
71	0	SSSI	0.2	0	365
71	0	DSSI	0.93	0	365
71	0	Nonunion	0.88	0	365
72	1	SSSI	0.2	1	18.98909839
72	1	DSSI	0.93	0	365
72	1	Nonunion	0.88	0	365
73	1	SSSI	0.2	0	365
73	1	DSSI	0.93	1	25.17141291
73	1	Nonunion	0.88	0	365
74	1	SSSI	0.2	0	365
74	1	DSSI	0.93	0	365
74	1	Nonunion	0.88	0	365
75	0	SSSI	0.2	0	365
75	0	DSSI	0.93	1	58.38691442
75	0	Nonunion	0.88	0	365
76	0	SSSI	0.2	1	50.59921093
76	0	DSSI	0.93	0	365
76	0	Nonunion	0.88	0	365
77	1	SSSI	0.2	1	37.44130917
77	1	DSSI	0.93	0	365
77	1	Nonunion	0.88	0	365
78	1	SSSI	0.2	0	365
78	1	DSSI	0.93	0	365
78	1	Nonunion	0.88	0	365
79	0	SSSI	0.2	0	365
79	0	DSSI	0.93	0	365
79	0	Nonunion	0.88	0	365
80	1	SSSI	0.2	1	21.04643833
80	1	DSSI	0.93	0	365
80	1	Nonunion	0.88	0	365
81	1	SSSI	0.2	0	365
81	1	DSSI	0.93	1	111.0712558
81	1	Nonunion	0.88	0	365
82	1	SSSI	0.2	0	365
82	1	DSSI	0.93	0	365
82	1	Nonunion	0.88	0	365
83	0	SSSI	0.2	0	365
83	0	DSSI	0.93	0	365
83	0	Nonunion	0.88	1	298.3034431
84	0	SSSI	0.2	0	365
84	0	DSSI	0.93	0	365
84	0	Nonunion	0.88	0	365
85	1	SSSI	0.2	0	365
85	1	DSSI	0.93	1	35.97522566
85	1	Nonunion	0.88	0	365
86	1	SSSI	0.2	0	365
86	1	DSSI	0.93	1	80.17519349
86	1	Nonunion	0.88	0	365
87	0	SSSI	0.2	0	365
87	0	DSSI	0.93	0	365
87	0	Nonunion	0.88	1	251.9711155
88	1	SSSI	0.2	1	12.12579368
88	1	DSSI	0.93	0	365
88	1	Nonunion	0.88	0	365
89	1	SSSI	0.2	1	58.93200786
89	1	DSSI	0.93	0	365
89	1	Nonunion	0.88	0	365
90	0	SSSI	0.2	0	365
90	0	DSSI	0.93	0	365
90	0	Nonunion	0.88	0	365
91	1	SSSI	0.2	0	365
91	1	DSSI	0.93	0	365
91	1	Nonunion	0.88	0	365
92	1	SSSI	0.2	0	365
92	1	DSSI	0.93	1	67.47152542
92	1	Nonunion	0.88	0	365
93	1	SSSI	0.2	0	365
93	1	DSSI	0.93	0	365
93	1	Nonunion	0.88	0	365
94	1	SSSI	0.2	0	365
94	1	DSSI	0.93	0	365
94	1	Nonunion	0.88	0	365
95	0	SSSI	0.2	0	365
95	0	DSSI	0.93	0	365
95	0	Nonunion	0.88	0	365
96	0	SSSI	0.2	0	365
96	0	DSSI	0.93	0	365
96	0	Nonunion	0.88	0	365
97	0	SSSI	0.2	0	365
97	0	DSSI	0.93	1	10.60572226
97	0	Nonunion	0.88	0	365
98	0	SSSI	0.2	0	365
98	0	DSSI	0.93	0	365
98	0	Nonunion	0.88	0	365
99	1	SSSI	0.2	0	365
99	1	DSSI	0.93	0	365
99	1	Nonunion	0.88	0	365
100	0	SSSI	0.2	0	365
100	0	DSSI	0.93	0	365
100	0	Nonunion	0.88	0	365
101	1	SSSI	0.2	1	23.10636383
101	1	DSSI	0.93	0	365
101	1	Nonunion	0.88	0	365
102	1	SSSI	0.2	0	365
102	1	DSSI	0.93	0	365
102	1	Nonunion	0.88	0	365
103	1	SSSI	0.2	0	365
103	1	DSSI	0.93	0	365
103	1	Nonunion	0.88	0	365
104	1	SSSI	0.2	0	365
104	1	DSSI	0.93	0	365
104	1	Nonunion	0.88	0	365
105	1	SSSI	0.2	0	365
105	1	DSSI	0.93	0	365
105	1	Nonunion	0.88	0	365
106	1	SSSI	0.2	0	365
106	1	DSSI	0.93	0	365
106	1	Nonunion	0.88	0	365
107	0	SSSI	0.2	0	365
107	0	DSSI	0.93	0	365
107	0	Nonunion	0.88	0	365
108	0	SSSI	0.2	0	365
108	0	DSSI	0.93	0	365
108	0	Nonunion	0.88	0	365
109	0	SSSI	0.2	1	46.25223373
109	0	DSSI	0.93	0	365
109	0	Nonunion	0.88	0	365
110	0	SSSI	0.2	0	365
110	0	DSSI	0.93	0	365
110	0	Nonunion	0.88	0	365
111	0	SSSI	0.2	0	365
111	0	DSSI	0.93	0	365
111	0	Nonunion	0.88	0	365
112	0	SSSI	0.2	0	365
112	0	DSSI	0.93	0	365
112	0	Nonunion	0.88	1	200.2134006
113	0	SSSI	0.2	0	365
113	0	DSSI	0.93	0	365
113	0	Nonunion	0.88	0	365
114	0	SSSI	0.2	0	365
114	0	DSSI	0.93	0	365
114	0	Nonunion	0.88	0	365
115	1	SSSI	0.2	0	365
115	1	DSSI	0.93	0	365
115	1	Nonunion	0.88	0	365
116	0	SSSI	0.2	0	365
116	0	DSSI	0.93	0	365
116	0	Nonunion	0.88	0	365
117	0	SSSI	0.2	0	365
117	0	DSSI	0.93	0	365
117	0	Nonunion	0.88	0	365
118	0	SSSI	0.2	0	365
118	0	DSSI	0.93	0	365
118	0	Nonunion	0.88	0	365
119	1	SSSI	0.2	0	365
119	1	DSSI	0.93	0	365
119	1	Nonunion	0.88	0	365
120	1	SSSI	0.2	0	365
120	1	DSSI	0.93	1	109.6069933
120	1	Nonunion	0.88	0	365
121	0	SSSI	0.2	0	365
121	0	DSSI	0.93	0	365
121	0	Nonunion	0.88	0	365
122	1	SSSI	0.2	0	365
122	1	DSSI	0.93	0	365
122	1	Nonunion	0.88	0	365
123	1	SSSI	0.2	0	365
123	1	DSSI	0.93	0	365
123	1	Nonunion	0.88	0	365
124	1	SSSI	0.2	0	365
124	1	DSSI	0.93	0	365
124	1	Nonunion	0.88	1	236.1176458
125	0	SSSI	0.2	0	365
125	0	DSSI	0.93	0	365
125	0	Nonunion	0.88	0	365
126	1	SSSI	0.2	0	365
126	1	DSSI	0.93	1	16.85202586
126	1	Nonunion	0.88	0	365
127	1	SSSI	0.2	0	365
127	1	DSSI	0.93	0	365
127	1	Nonunion	0.88	0	365
128	0	SSSI	0.2	1	77.14427157
128	0	DSSI	0.93	0	365
128	0	Nonunion	0.88	0	365
129	0	SSSI	0.2	1	41.33126109
129	0	DSSI	0.93	0	365
129	0	Nonunion	0.88	0	365
130	0	SSSI	0.2	0	365
130	0	DSSI	0.93	0	365
130	0	Nonunion	0.88	1	276.0247209
131	0	SSSI	0.2	0	365
131	0	DSSI	0.93	0	365
131	0	Nonunion	0.88	0	365
132	1	SSSI	0.2	0	365
132	1	DSSI	0.93	0	365
132	1	Nonunion	0.88	0	365
133	1	SSSI	0.2	0	365
133	1	DSSI	0.93	0	365
133	1	Nonunion	0.88	0	365
134	1	SSSI	0.2	0	365
134	1	DSSI	0.93	0	365
134	1	Nonunion	0.88	0	365
135	1	SSSI	0.2	0	365
135	1	DSSI	0.93	0	365
135	1	Nonunion	0.88	0	365
136	1	SSSI	0.2	0	365
136	1	DSSI	0.93	0	365
136	1	Nonunion	0.88	0	365
137	1	SSSI	0.2	0	365
137	1	DSSI	0.93	0	365
137	1	Nonunion	0.88	0	365
138	1	SSSI	0.2	0	365
138	1	DSSI	0.93	0	365
138	1	Nonunion	0.88	0	365
139	0	SSSI	0.2	0	365
139	0	DSSI	0.93	0	365
139	0	Nonunion	0.88	0	365
140	0	SSSI	0.2	0	365
140	0	DSSI	0.93	0	365
140	0	Nonunion	0.88	0	365
141	0	SSSI	0.2	0	365
141	0	DSSI	0.93	0	365
141	0	Nonunion	0.88	0	365
142	1	SSSI	0.2	0	365
142	1	DSSI	0.93	0	365
142	1	Nonunion	0.88	0	365
143	0	SSSI	0.2	0	365
143	0	DSSI	0.93	0	365
143	0	Nonunion	0.88	1	263.6162896
144	0	SSSI	0.2	0	365
144	0	DSSI	0.93	0	365
144	0	Nonunion	0.88	0	365
145	0	SSSI	0.2	0	365
145	0	DSSI	0.93	0	365
145	0	Nonunion	0.88	0	365
146	0	SSSI	0.2	0	365
146	0	DSSI	0.93	0	365
146	0	Nonunion	0.88	0	365
147	1	SSSI	0.2	0	365
147	1	DSSI	0.93	0	365
147	1	Nonunion	0.88	0	365
148	1	SSSI	0.2	0	365
148	1	DSSI	0.93	0	365
148	1	Nonunion	0.88	0	365
149	0	SSSI	0.2	0	365
149	0	DSSI	0.93	0	365
149	0	Nonunion	0.88	0	365
150	1	SSSI	0.2	1	32.70152901
150	1	DSSI	0.93	0	365
150	1	Nonunion	0.88	0	365
151	0	SSSI	0.2	0	365
151	0	DSSI	0.93	0	365
151	0	Nonunion	0.88	0	365
152	1	SSSI	0.2	0	365
152	1	DSSI	0.93	0	365
152	1	Nonunion	0.88	0	365
153	0	SSSI	0.2	0	365
153	0	DSSI	0.93	0	365
153	0	Nonunion	0.88	0	365
154	1	SSSI	0.2	0	365
154	1	DSSI	0.93	0	365
154	1	Nonunion	0.88	1	269.4957713
155	1	SSSI	0.2	0	365
155	1	DSSI	0.93	0	365
155	1	Nonunion	0.88	0	365
156	0	SSSI	0.2	0	365
156	0	DSSI	0.93	1	45.44355837
156	0	Nonunion	0.88	1	275.8660262
157	1	SSSI	0.2	1	32.14115379
157	1	DSSI	0.93	0	365
157	1	Nonunion	0.88	0	365
158	1	SSSI	0.2	0	365
158	1	DSSI	0.93	0	365
158	1	Nonunion	0.88	0	365
159	1	SSSI	0.2	0	365
159	1	DSSI	0.93	0	365
159	1	Nonunion	0.88	0	365
160	0	SSSI	0.2	0	365
160	0	DSSI	0.93	1	93.59581769
160	0	Nonunion	0.88	0	365
161	1	SSSI	0.2	1	48.93591363
161	1	DSSI	0.93	0	365
161	1	Nonunion	0.88	0	365
162	0	SSSI	0.2	0	365
162	0	DSSI	0.93	0	365
162	0	Nonunion	0.88	0	365
163	0	SSSI	0.2	0	365
163	0	DSSI	0.93	0	365
163	0	Nonunion	0.88	0	365
164	1	SSSI	0.2	0	365
164	1	DSSI	0.93	0	365
164	1	Nonunion	0.88	0	365
165	1	SSSI	0.2	0	365
165	1	DSSI	0.93	0	365
165	1	Nonunion	0.88	0	365
166	0	SSSI	0.2	0	365
166	0	DSSI	0.93	0	365
166	0	Nonunion	0.88	0	365
167	0	SSSI	0.2	0	365
167	0	DSSI	0.93	0	365
167	0	Nonunion	0.88	0	365
168	0	SSSI	0.2	0	365
168	0	DSSI	0.93	0	365
168	0	Nonunion	0.88	0	365
169	1	SSSI	0.2	0	365
169	1	DSSI	0.93	0	365
169	1	Nonunion	0.88	0	365
170	1	SSSI	0.2	0	365
170	1	DSSI	0.93	0	365
170	1	Nonunion	0.88	0	365
171	0	SSSI	0.2	0	365
171	0	DSSI	0.93	0	365
171	0	Nonunion	0.88	0	365
172	1	SSSI	0.2	0	365
172	1	DSSI	0.93	0	365
172	1	Nonunion	0.88	0	365
173	1	SSSI	0.2	0	365
173	1	DSSI	0.93	1	93.65351683
173	1	Nonunion	0.88	0	365
174	1	SSSI	0.2	0	365
174	1	DSSI	0.93	0	365
174	1	Nonunion	0.88	0	365
175	0	SSSI	0.2	0	365
175	0	DSSI	0.93	0	365
175	0	Nonunion	0.88	0	365
176	0	SSSI	0.2	0	365
176	0	DSSI	0.93	0	365
176	0	Nonunion	0.88	0	365
177	0	SSSI	0.2	0	365
177	0	DSSI	0.93	0	365
177	0	Nonunion	0.88	0	365
178	0	SSSI	0.2	0	365
178	0	DSSI	0.93	0	365
178	0	Nonunion	0.88	0	365
179	1	SSSI	0.2	1	26.88104501
179	1	DSSI	0.93	0	365
179	1	Nonunion	0.88	0	365
180	0	SSSI	0.2	0	365
180	0	DSSI	0.93	0	365
180	0	Nonunion	0.88	0	365
181	0	SSSI	0.2	0	365
181	0	DSSI	0.93	0	365
181	0	Nonunion	0.88	0	365
182	1	SSSI	0.2	0	365
182	1	DSSI	0.93	0	365
182	1	Nonunion	0.88	0	365
183	1	SSSI	0.2	0	365
183	1	DSSI	0.93	0	365
183	1	Nonunion	0.88	0	365
184	1	SSSI	0.2	0	365
184	1	DSSI	0.93	0	365
184	1	Nonunion	0.88	0	365
185	0	SSSI	0.2	0	365
185	0	DSSI	0.93	0	365
185	0	Nonunion	0.88	0	365
186	1	SSSI	0.2	0	365
186	1	DSSI	0.93	0	365
186	1	Nonunion	0.88	0	365
187	0	SSSI	0.2	0	365
187	0	DSSI	0.93	1	35.77050174
187	0	Nonunion	0.88	0	365
188	0	SSSI	0.2	0	365
188	0	DSSI	0.93	0	365
188	0	Nonunion	0.88	1	294.3861572
189	0	SSSI	0.2	0	365
189	0	DSSI	0.93	0	365
189	0	Nonunion	0.88	0	365
190	1	SSSI	0.2	0	365
190	1	DSSI	0.93	0	365
190	1	Nonunion	0.88	0	365
191	0	SSSI	0.2	0	365
191	0	DSSI	0.93	1	90.01224332
191	0	Nonunion	0.88	0	365
192	1	SSSI	0.2	1	14.90542069
192	1	DSSI	0.93	0	365
192	1	Nonunion	0.88	1	323.9149654
193	0	SSSI	0.2	0	365
193	0	DSSI	0.93	0	365
193	0	Nonunion	0.88	0	365
194	0	SSSI	0.2	1	46.32972823
194	0	DSSI	0.93	0	365
194	0	Nonunion	0.88	0	365
195	0	SSSI	0.2	0	365
195	0	DSSI	0.93	0	365
195	0	Nonunion	0.88	0	365
196	0	SSSI	0.2	0	365
196	0	DSSI	0.93	0	365
196	0	Nonunion	0.88	0	365
197	1	SSSI	0.2	0	365
197	1	DSSI	0.93	1	73.89619178
197	1	Nonunion	0.88	0	365
198	0	SSSI	0.2	0	365
198	0	DSSI	0.93	0	365
198	0	Nonunion	0.88	0	365
199	1	SSSI	0.2	0	365
199	1	DSSI	0.93	0	365
199	1	Nonunion	0.88	0	365
200	0	SSSI	0.2	0	365
200	0	DSSI	0.93	0	365
200	0	Nonunion	0.88	1	293.0511469
201	1	SSSI	0.2	0	365
201	1	DSSI	0.93	0	365
201	1	Nonunion	0.88	0	365
202	1	SSSI	0.2	0	365
202	1	DSSI	0.93	0	365
202	1	Nonunion	0.88	0	365
203	0	SSSI	0.2	0	365
203	0	DSSI	0.93	0	365
203	0	Nonunion	0.88	0	365
204	0	SSSI	0.2	0	365
204	0	DSSI	0.93	0	365
204	0	Nonunion	0.88	0	365
205	1	SSSI	0.2	0	365
205	1	DSSI	0.93	1	234.4518321
205	1	Nonunion	0.88	0	365
206	1	SSSI	0.2	0	365
206	1	DSSI	0.93	1	34.06020669
206	1	Nonunion	0.88	0	365
207	1	SSSI	0.2	0	365
207	1	DSSI	0.93	0	365
207	1	Nonunion	0.88	0	365
208	0	SSSI	0.2	0	365
208	0	DSSI	0.93	0	365
208	0	Nonunion	0.88	0	365
209	1	SSSI	0.2	0	365
209	1	DSSI	0.93	0	365
209	1	Nonunion	0.88	0	365
210	0	SSSI	0.2	0	365
210	0	DSSI	0.93	1	94.52252003
210	0	Nonunion	0.88	0	365
211	0	SSSI	0.2	0	365
211	0	DSSI	0.93	0	365
211	0	Nonunion	0.88	1	247.6724803
212	1	SSSI	0.2	1	25.62770677
212	1	DSSI	0.93	0	365
212	1	Nonunion	0.88	0	365
213	0	SSSI	0.2	1	53.86217847
213	0	DSSI	0.93	0	365
213	0	Nonunion	0.88	0	365
214	0	SSSI	0.2	0	365
214	0	DSSI	0.93	0	365
214	0	Nonunion	0.88	0	365
215	1	SSSI	0.2	0	365
215	1	DSSI	0.93	0	365
215	1	Nonunion	0.88	0	365
216	0	SSSI	0.2	0	365
216	0	DSSI	0.93	0	365
216	0	Nonunion	0.88	0	365
217	0	SSSI	0.2	0	365
217	0	DSSI	0.93	0	365
217	0	Nonunion	0.88	1	285.2060527
218	0	SSSI	0.2	0	365
218	0	DSSI	0.93	0	365
218	0	Nonunion	0.88	0	365
219	0	SSSI	0.2	0	365
219	0	DSSI	0.93	0	365
219	0	Nonunion	0.88	0	365
220	1	SSSI	0.2	0	365
220	1	DSSI	0.93	0	365
220	1	Nonunion	0.88	0	365
221	0	SSSI	0.2	0	365
221	0	DSSI	0.93	0	365
221	0	Nonunion	0.88	1	267.9282335
222	1	SSSI	0.2	0	365
222	1	DSSI	0.93	0	365
222	1	Nonunion	0.88	0	365
223	0	SSSI	0.2	0	365
223	0	DSSI	0.93	0	365
223	0	Nonunion	0.88	1	251.249724
224	0	SSSI	0.2	0	365
224	0	DSSI	0.93	0	365
224	0	Nonunion	0.88	0	365
225	1	SSSI	0.2	1	46.42589273
225	1	DSSI	0.93	1	46.29070339
225	1	Nonunion	0.88	0	365
226	1	SSSI	0.2	0	365
226	1	DSSI	0.93	0	365
226	1	Nonunion	0.88	0	365
227	1	SSSI	0.2	0	365
227	1	DSSI	0.93	0	365
227	1	Nonunion	0.88	0	365
228	0	SSSI	0.2	0	365
228	0	DSSI	0.93	0	365
228	0	Nonunion	0.88	0	365
229	0	SSSI	0.2	0	365
229	0	DSSI	0.93	1	213.7769693
229	0	Nonunion	0.88	0	365
230	1	SSSI	0.2	0	365
230	1	DSSI	0.93	0	365
230	1	Nonunion	0.88	0	365
231	0	SSSI	0.2	0	365
231	0	DSSI	0.93	0	365
231	0	Nonunion	0.88	0	365
232	0	SSSI	0.2	0	365
232	0	DSSI	0.93	0	365
232	0	Nonunion	0.88	0	365
233	1	SSSI	0.2	0	365
233	1	DSSI	0.93	0	365
233	1	Nonunion	0.88	0	365
234	1	SSSI	0.2	0	365
234	1	DSSI	0.93	0	365
234	1	Nonunion	0.88	0	365
235	1	SSSI	0.2	0	365
235	1	DSSI	0.93	0	365
235	1	Nonunion	0.88	0	365
236	1	SSSI	0.2	0	365
236	1	DSSI	0.93	0	365
236	1	Nonunion	0.88	0	365
237	1	SSSI	0.2	1	61.81140288
237	1	DSSI	0.93	0	365
237	1	Nonunion	0.88	0	365
238	0	SSSI	0.2	0	365
238	0	DSSI	0.93	0	365
238	0	Nonunion	0.88	0	365
239	0	SSSI	0.2	0	365
239	0	DSSI	0.93	0	365
239	0	Nonunion	0.88	0	365
240	1	SSSI	0.2	0	365
240	1	DSSI	0.93	0	365
240	1	Nonunion	0.88	0	365
241	1	SSSI	0.2	0	365
241	1	DSSI	0.93	0	365
241	1	Nonunion	0.88	0	365
242	1	SSSI	0.2	0	365
242	1	DSSI	0.93	0	365
242	1	Nonunion	0.88	0	365
243	0	SSSI	0.2	0	365
243	0	DSSI	0.93	0	365
243	0	Nonunion	0.88	0	365
244	1	SSSI	0.2	1	33.79763697
244	1	DSSI	0.93	0	365
244	1	Nonunion	0.88	0	365
245	0	SSSI	0.2	0	365
245	0	DSSI	0.93	0	365
245	0	Nonunion	0.88	0	365
246	0	SSSI	0.2	0	365
246	0	DSSI	0.93	0	365
246	0	Nonunion	0.88	0	365
247	1	SSSI	0.2	0	365
247	1	DSSI	0.93	0	365
247	1	Nonunion	0.88	0	365
248	0	SSSI	0.2	0	365
248	0	DSSI	0.93	0	365
248	0	Nonunion	0.88	0	365
249	1	SSSI	0.2	0	365
249	1	DSSI	0.93	0	365
249	1	Nonunion	0.88	0	365
250	1	SSSI	0.2	0	365
250	1	DSSI	0.93	1	81.6577466
250	1	Nonunion	0.88	0	365
251	1	SSSI	0.2	1	21.77013563
251	1	DSSI	0.93	1	17.45640387
251	1	Nonunion	0.88	0	365
252	0	SSSI	0.2	1	24.89037146
252	0	DSSI	0.93	0	365
252	0	Nonunion	0.88	0	365
253	0	SSSI	0.2	0	365
253	0	DSSI	0.93	0	365
253	0	Nonunion	0.88	0	365
254	0	SSSI	0.2	0	365
254	0	DSSI	0.93	1	40.70247197
254	0	Nonunion	0.88	0	365
255	1	SSSI	0.2	0	365
255	1	DSSI	0.93	0	365
255	1	Nonunion	0.88	0	365
256	1	SSSI	0.2	0	365
256	1	DSSI	0.93	0	365
256	1	Nonunion	0.88	0	365
257	1	SSSI	0.2	0	365
257	1	DSSI	0.93	0	365
257	1	Nonunion	0.88	0	365
258	0	SSSI	0.2	0	365
258	0	DSSI	0.93	0	365
258	0	Nonunion	0.88	0	365
259	0	SSSI	0.2	0	365
259	0	DSSI	0.93	1	51.18699163
259	0	Nonunion	0.88	1	226.5150742
260	1	SSSI	0.2	0	365
260	1	DSSI	0.93	0	365
260	1	Nonunion	0.88	0	365
261	1	SSSI	0.2	0	365
261	1	DSSI	0.93	0	365
261	1	Nonunion	0.88	0	365
262	0	SSSI	0.2	0	365
262	0	DSSI	0.93	0	365
262	0	Nonunion	0.88	0	365
263	1	SSSI	0.2	1	34.32977881
263	1	DSSI	0.93	0	365
263	1	Nonunion	0.88	0	365
264	0	SSSI	0.2	0	365
264	0	DSSI	0.93	0	365
264	0	Nonunion	0.88	0	365
265	1	SSSI	0.2	1	44.38544801
265	1	DSSI	0.93	0	365
265	1	Nonunion	0.88	0	365
266	1	SSSI	0.2	0	365
266	1	DSSI	0.93	0	365
266	1	Nonunion	0.88	0	365
267	0	SSSI	0.2	0	365
267	0	DSSI	0.93	1	49.99820074
267	0	Nonunion	0.88	0	365
268	0	SSSI	0.2	0	365
268	0	DSSI	0.93	0	365
268	0	Nonunion	0.88	1	279.3673904
269	1	SSSI	0.2	0	365
269	1	DSSI	0.93	0	365
269	1	Nonunion	0.88	0	365
270	0	SSSI	0.2	0	365
270	0	DSSI	0.93	0	365
270	0	Nonunion	0.88	0	365
271	0	SSSI	0.2	0	365
271	0	DSSI	0.93	0	365
271	0	Nonunion	0.88	1	239.0378333
272	1	SSSI	0.2	0	365
272	1	DSSI	0.93	0	365
272	1	Nonunion	0.88	0	365
273	0	SSSI	0.2	0	365
273	0	DSSI	0.93	0	365
273	0	Nonunion	0.88	0	365
274	1	SSSI	0.2	0	365
274	1	DSSI	0.93	0	365
274	1	Nonunion	0.88	0	365
275	0	SSSI	0.2	0	365
275	0	DSSI	0.93	0	365
275	0	Nonunion	0.88	1	282.0036781
276	0	SSSI	0.2	0	365
276	0	DSSI	0.93	0	365
276	0	Nonunion	0.88	0	365
277	1	SSSI	0.2	1	24.93970095
277	1	DSSI	0.93	0	365
277	1	Nonunion	0.88	0	365
278	1	SSSI	0.2	0	365
278	1	DSSI	0.93	0	365
278	1	Nonunion	0.88	0	365
279	1	SSSI	0.2	0	365
279	1	DSSI	0.93	0	365
279	1	Nonunion	0.88	0	365
280	0	SSSI	0.2	0	365
280	0	DSSI	0.93	1	33.41939073
280	0	Nonunion	0.88	0	365
281	0	SSSI	0.2	0	365
281	0	DSSI	0.93	0	365
281	0	Nonunion	0.88	0	365
282	1	SSSI	0.2	0	365
282	1	DSSI	0.93	0	365
282	1	Nonunion	0.88	0	365
283	1	SSSI	0.2	0	365
283	1	DSSI	0.93	0	365
283	1	Nonunion	0.88	1	240.6314062
284	0	SSSI	0.2	0	365
284	0	DSSI	0.93	1	58.14722777
284	0	Nonunion	0.88	1	292.5156044
285	0	SSSI	0.2	0	365
285	0	DSSI	0.93	0	365
285	0	Nonunion	0.88	0	365
286	1	SSSI	0.2	0	365
286	1	DSSI	0.93	0	365
286	1	Nonunion	0.88	0	365
287	0	SSSI	0.2	0	365
287	0	DSSI	0.93	0	365
287	0	Nonunion	0.88	0	365
288	1	SSSI	0.2	0	365
288	1	DSSI	0.93	0	365
288	1	Nonunion	0.88	0	365
289	0	SSSI	0.2	0	365
289	0	DSSI	0.93	0	365
289	0	Nonunion	0.88	0	365
290	0	SSSI	0.2	0	365
290	0	DSSI	0.93	1	33.9336853
290	0	Nonunion	0.88	0	365
291	0	SSSI	0.2	0	365
291	0	DSSI	0.93	0	365
291	0	Nonunion	0.88	0	365
292	0	SSSI	0.2	0	365
292	0	DSSI	0.93	0	365
292	0	Nonunion	0.88	0	365
293	1	SSSI	0.2	0	365
293	1	DSSI	0.93	0	365
293	1	Nonunion	0.88	1	258.5935381
294	0	SSSI	0.2	1	41.51809425
294	0	DSSI	0.93	0	365
294	0	Nonunion	0.88	0	365
295	0	SSSI	0.2	1	43.97565894
295	0	DSSI	0.93	0	365
295	0	Nonunion	0.88	0	365
296	0	SSSI	0.2	0	365
296	0	DSSI	0.93	0	365
296	0	Nonunion	0.88	0	365
297	1	SSSI	0.2	0	365
297	1	DSSI	0.93	0	365
297	1	Nonunion	0.88	0	365
298	0	SSSI	0.2	0	365
298	0	DSSI	0.93	0	365
298	0	Nonunion	0.88	0	365
299	1	SSSI	0.2	1	35.45044002
299	1	DSSI	0.93	0	365
299	1	Nonunion	0.88	0	365
300	0	SSSI	0.2	0	365
300	0	DSSI	0.93	0	365
300	0	Nonunion	0.88	0	365
301	1	SSSI	0.2	1	31.78079963
301	1	DSSI	0.93	0	365
301	1	Nonunion	0.88	0	365
302	0	SSSI	0.2	0	365
302	0	DSSI	0.93	0	365
302	0	Nonunion	0.88	0	365
303	0	SSSI	0.2	0	365
303	0	DSSI	0.93	0	365
303	0	Nonunion	0.88	1	307.6875236
304	0	SSSI	0.2	0	365
304	0	DSSI	0.93	0	365
304	0	Nonunion	0.88	0	365
305	1	SSSI	0.2	0	365
305	1	DSSI	0.93	0	365
305	1	Nonunion	0.88	0	365
306	0	SSSI	0.2	0	365
306	0	DSSI	0.93	0	365
306	0	Nonunion	0.88	0	365
307	0	SSSI	0.2	0	365
307	0	DSSI	0.93	0	365
307	0	Nonunion	0.88	1	291.6436455
308	0	SSSI	0.2	0	365
308	0	DSSI	0.93	0	365
308	0	Nonunion	0.88	0	365
309	0	SSSI	0.2	0	365
309	0	DSSI	0.93	0	365
309	0	Nonunion	0.88	0	365
310	1	SSSI	0.2	0	365
310	1	DSSI	0.93	1	108.7778018
310	1	Nonunion	0.88	0	365
311	1	SSSI	0.2	0	365
311	1	DSSI	0.93	0	365
311	1	Nonunion	0.88	0	365
312	1	SSSI	0.2	1	46.7506383
312	1	DSSI	0.93	1	61.87253162
312	1	Nonunion	0.88	0	365
313	0	SSSI	0.2	0	365
313	0	DSSI	0.93	0	365
313	0	Nonunion	0.88	0	365
314	0	SSSI	0.2	0	365
314	0	DSSI	0.93	0	365
314	0	Nonunion	0.88	1	308.3311502
315	0	SSSI	0.2	0	365
315	0	DSSI	0.93	0	365
315	0	Nonunion	0.88	0	365
316	1	SSSI	0.2	0	365
316	1	DSSI	0.93	0	365
316	1	Nonunion	0.88	0	365
317	0	SSSI	0.2	0	365
317	0	DSSI	0.93	1	106.1388925
317	0	Nonunion	0.88	0	365
318	1	SSSI	0.2	0	365
318	1	DSSI	0.93	0	365
318	1	Nonunion	0.88	0	365
319	1	SSSI	0.2	0	365
319	1	DSSI	0.93	1	212.7332319
319	1	Nonunion	0.88	0	365
320	1	SSSI	0.2	0	365
320	1	DSSI	0.93	0	365
320	1	Nonunion	0.88	0	365
321	0	SSSI	0.2	0	365
321	0	DSSI	0.93	0	365
321	0	Nonunion	0.88	0	365
322	1	SSSI	0.2	0	365
322	1	DSSI	0.93	0	365
322	1	Nonunion	0.88	0	365
323	1	SSSI	0.2	1	72.79683121
323	1	DSSI	0.93	0	365
323	1	Nonunion	0.88	0	365
324	0	SSSI	0.2	0	365
324	0	DSSI	0.93	1	44.64116513
324	0	Nonunion	0.88	0	365
325	0	SSSI	0.2	0	365
325	0	DSSI	0.93	0	365
325	0	Nonunion	0.88	0	365
326	1	SSSI	0.2	0	365
326	1	DSSI	0.93	0	365
326	1	Nonunion	0.88	0	365
327	1	SSSI	0.2	0	365
327	1	DSSI	0.93	0	365
327	1	Nonunion	0.88	0	365
328	1	SSSI	0.2	0	365
328	1	DSSI	0.93	0	365
328	1	Nonunion	0.88	0	365
329	0	SSSI	0.2	0	365
329	0	DSSI	0.93	1	122.3679256
329	0	Nonunion	0.88	0	365
330	0	SSSI	0.2	0	365
330	0	DSSI	0.93	1	122.5419928
330	0	Nonunion	0.88	0	365
331	1	SSSI	0.2	1	54.41165917
331	1	DSSI	0.93	0	365
331	1	Nonunion	0.88	0	365
332	1	SSSI	0.2	0	365
332	1	DSSI	0.93	1	205.899914
332	1	Nonunion	0.88	0	365
333	0	SSSI	0.2	0	365
333	0	DSSI	0.93	1	13.78107466
333	0	Nonunion	0.88	0	365
334	1	SSSI	0.2	0	365
334	1	DSSI	0.93	0	365
334	1	Nonunion	0.88	0	365
335	1	SSSI	0.2	1	27.77443123
335	1	DSSI	0.93	0	365
335	1	Nonunion	0.88	0	365
336	1	SSSI	0.2	1	40.43157815
336	1	DSSI	0.93	1	267.5522788
336	1	Nonunion	0.88	0	365
337	1	SSSI	0.2	0	365
337	1	DSSI	0.93	0	365
337	1	Nonunion	0.88	0	365
338	1	SSSI	0.2	0	365
338	1	DSSI	0.93	0	365
338	1	Nonunion	0.88	0	365
339	0	SSSI	0.2	0	365
339	0	DSSI	0.93	0	365
339	0	Nonunion	0.88	0	365
340	1	SSSI	0.2	0	365
340	1	DSSI	0.93	1	37.85861042
340	1	Nonunion	0.88	0	365
341	0	SSSI	0.2	0	365
341	0	DSSI	0.93	1	109.9062534
341	0	Nonunion	0.88	0	365
342	1	SSSI	0.2	0	365
342	1	DSSI	0.93	0	365
342	1	Nonunion	0.88	0	365
343	1	SSSI	0.2	0	365
343	1	DSSI	0.93	0	365
343	1	Nonunion	0.88	0	365
344	1	SSSI	0.2	0	365
344	1	DSSI	0.93	0	365
344	1	Nonunion	0.88	0	365
345	0	SSSI	0.2	0	365
345	0	DSSI	0.93	0	365
345	0	Nonunion	0.88	0	365
346	1	SSSI	0.2	0	365
346	1	DSSI	0.93	1	18.35088092
346	1	Nonunion	0.88	0	365
347	1	SSSI	0.2	0	365
347	1	DSSI	0.93	1	55.73246919
347	1	Nonunion	0.88	0	365
348	1	SSSI	0.2	0	365
348	1	DSSI	0.93	0	365
348	1	Nonunion	0.88	0	365
349	1	SSSI	0.2	0	365
349	1	DSSI	0.93	0	365
349	1	Nonunion	0.88	0	365
350	0	SSSI	0.2	1	22.56781842
350	0	DSSI	0.93	0	365
350	0	Nonunion	0.88	0	365
351	1	SSSI	0.2	0	365
351	1	DSSI	0.93	0	365
351	1	Nonunion	0.88	0	365
352	0	SSSI	0.2	0	365
352	0	DSSI	0.93	1	12.99009657
352	0	Nonunion	0.88	0	365
353	1	SSSI	0.2	0	365
353	1	DSSI	0.93	0	365
353	1	Nonunion	0.88	0	365
354	1	SSSI	0.2	0	365
354	1	DSSI	0.93	0	365
354	1	Nonunion	0.88	0	365
355	1	SSSI	0.2	0	365
355	1	DSSI	0.93	0	365
355	1	Nonunion	0.88	0	365
356	1	SSSI	0.2	0	365
356	1	DSSI	0.93	0	365
356	1	Nonunion	0.88	0	365
357	1	SSSI	0.2	0	365
357	1	DSSI	0.93	0	365
357	1	Nonunion	0.88	1	278.8212889
358	0	SSSI	0.2	1	43.39150641
358	0	DSSI	0.93	0	365
358	0	Nonunion	0.88	0	365
359	1	SSSI	0.2	0	365
359	1	DSSI	0.93	0	365
359	1	Nonunion	0.88	0	365
360	0	SSSI	0.2	0	365
360	0	DSSI	0.93	0	365
360	0	Nonunion	0.88	1	227.5885114
361	0	SSSI	0.2	0	365
361	0	DSSI	0.93	0	365
361	0	Nonunion	0.88	1	253.6292996
362	0	SSSI	0.2	0	365
362	0	DSSI	0.93	0	365
362	0	Nonunion	0.88	0	365
363	0	SSSI	0.2	0	365
363	0	DSSI	0.93	0	365
363	0	Nonunion	0.88	0	365
364	0	SSSI	0.2	0	365
364	0	DSSI	0.93	0	365
364	0	Nonunion	0.88	1	315.0365539
365	1	SSSI	0.2	0	365
365	1	DSSI	0.93	0	365
365	1	Nonunion	0.88	0	365
366	0	SSSI	0.2	0	365
366	0	DSSI	0.93	0	365
366	0	Nonunion	0.88	0	365
367	1	SSSI	0.2	1	41.74039029
367	1	DSSI	0.93	0	365
367	1	Nonunion	0.88	0	365
368	0	SSSI	0.2	0	365
368	0	DSSI	0.93	1	75.11266106
368	0	Nonunion	0.88	1	218.6402362
369	0	SSSI	0.2	0	365
369	0	DSSI	0.93	0	365
369	0	Nonunion	0.88	0	365
370	1	SSSI	0.2	1	40.33689503
370	1	DSSI	0.93	0	365
370	1	Nonunion	0.88	0	365
371	1	SSSI	0.2	0	365
371	1	DSSI	0.93	1	14.58458903
371	1	Nonunion	0.88	0	365
372	1	SSSI	0.2	0	365
372	1	DSSI	0.93	0	365
372	1	Nonunion	0.88	0	365
373	0	SSSI	0.2	0	365
373	0	DSSI	0.93	0	365
373	0	Nonunion	0.88	0	365
374	0	SSSI	0.2	0	365
374	0	DSSI	0.93	0	365
374	0	Nonunion	0.88	0	365
375	1	SSSI	0.2	0	365
375	1	DSSI	0.93	1	121.7606459
375	1	Nonunion	0.88	0	365
376	0	SSSI	0.2	0	365
376	0	DSSI	0.93	0	365
376	0	Nonunion	0.88	1	269.8285979
377	0	SSSI	0.2	0	365
377	0	DSSI	0.93	1	94.37901001
377	0	Nonunion	0.88	0	365
378	0	SSSI	0.2	0	365
378	0	DSSI	0.93	0	365
378	0	Nonunion	0.88	0	365
379	0	SSSI	0.2	0	365
379	0	DSSI	0.93	1	15.23809116
379	0	Nonunion	0.88	0	365
380	1	SSSI	0.2	0	365
380	1	DSSI	0.93	0	365
380	1	Nonunion	0.88	0	365
381	0	SSSI	0.2	0	365
381	0	DSSI	0.93	0	365
381	0	Nonunion	0.88	0	365
382	1	SSSI	0.2	0	365
382	1	DSSI	0.93	0	365
382	1	Nonunion	0.88	0	365
383	0	SSSI	0.2	0	365
383	0	DSSI	0.93	1	115.653819
383	0	Nonunion	0.88	0	365
384	1	SSSI	0.2	0	365
384	1	DSSI	0.93	1	133.5356926
384	1	Nonunion	0.88	0	365
385	1	SSSI	0.2	0	365
385	1	DSSI	0.93	0	365
385	1	Nonunion	0.88	0	365
386	0	SSSI	0.2	0	365
386	0	DSSI	0.93	0	365
386	0	Nonunion	0.88	0	365
387	0	SSSI	0.2	0	365
387	0	DSSI	0.93	0	365
387	0	Nonunion	0.88	0	365
388	1	SSSI	0.2	0	365
388	1	DSSI	0.93	0	365
388	1	Nonunion	0.88	0	365
389	1	SSSI	0.2	0	365
389	1	DSSI	0.93	0	365
389	1	Nonunion	0.88	0	365
390	0	SSSI	0.2	0	365
390	0	DSSI	0.93	0	365
390	0	Nonunion	0.88	0	365
391	0	SSSI	0.2	0	365
391	0	DSSI	0.93	1	142.4078262
391	0	Nonunion	0.88	1	291.1054833
392	1	SSSI	0.2	1	36.77352113
392	1	DSSI	0.93	0	365
392	1	Nonunion	0.88	0	365
393	1	SSSI	0.2	0	365
393	1	DSSI	0.93	0	365
393	1	Nonunion	0.88	0	365
394	1	SSSI	0.2	0	365
394	1	DSSI	0.93	0	365
394	1	Nonunion	0.88	0	365
395	1	SSSI	0.2	0	365
395	1	DSSI	0.93	1	6.270937741
395	1	Nonunion	0.88	0	365
396	1	SSSI	0.2	0	365
396	1	DSSI	0.93	0	365
396	1	Nonunion	0.88	0	365
397	0	SSSI	0.2	0	365
397	0	DSSI	0.93	0	365
397	0	Nonunion	0.88	0	365
398	0	SSSI	0.2	0	365
398	0	DSSI	0.93	0	365
398	0	Nonunion	0.88	0	365
399	0	SSSI	0.2	0	365
399	0	DSSI	0.93	0	365
399	0	Nonunion	0.88	0	365
400	1	SSSI	0.2	0	365
400	1	DSSI	0.93	0	365
400	1	Nonunion	0.88	0	365
401	0	SSSI	0.2	0	365
401	0	DSSI	0.93	0	365
401	0	Nonunion	0.88	1	238.3668037
402	0	SSSI	0.2	0	365
402	0	DSSI	0.93	0	365
402	0	Nonunion	0.88	0	365
403	1	SSSI	0.2	1	32.04546929
403	1	DSSI	0.93	1	39.88652582
403	1	Nonunion	0.88	0	365
404	1	SSSI	0.2	0	365
404	1	DSSI	0.93	0	365
404	1	Nonunion	0.88	0	365
405	0	SSSI	0.2	0	365
405	0	DSSI	0.93	0	365
405	0	Nonunion	0.88	0	365
406	1	SSSI	0.2	0	365
406	1	DSSI	0.93	0	365
406	1	Nonunion	0.88	0	365
407	1	SSSI	0.2	1	29.0300783
407	1	DSSI	0.93	1	221.3492678
407	1	Nonunion	0.88	0	365
408	1	SSSI	0.2	0	365
408	1	DSSI	0.93	0	365
408	1	Nonunion	0.88	0	365
409	1	SSSI	0.2	0	365
409	1	DSSI	0.93	1	73.33440385
409	1	Nonunion	0.88	0	365
410	1	SSSI	0.2	0	365
410	1	DSSI	0.93	0	365
410	1	Nonunion	0.88	0	365
411	1	SSSI	0.2	0	365
411	1	DSSI	0.93	0	365
411	1	Nonunion	0.88	1	300.7469321
412	0	SSSI	0.2	1	34.98577462
412	0	DSSI	0.93	0	365
412	0	Nonunion	0.88	0	365
413	0	SSSI	0.2	1	48.7149371
413	0	DSSI	0.93	1	57.72606128
413	0	Nonunion	0.88	0	365
414	0	SSSI	0.2	0	365
414	0	DSSI	0.93	0	365
414	0	Nonunion	0.88	0	365
415	0	SSSI	0.2	1	52.02316472
415	0	DSSI	0.93	1	84.03526187
415	0	Nonunion	0.88	0	365
416	0	SSSI	0.2	0	365
416	0	DSSI	0.93	0	365
416	0	Nonunion	0.88	0	365
417	0	SSSI	0.2	0	365
417	0	DSSI	0.93	0	365
417	0	Nonunion	0.88	0	365
418	0	SSSI	0.2	0	365
418	0	DSSI	0.93	1	45.25724544
418	0	Nonunion	0.88	0	365
419	0	SSSI	0.2	0	365
419	0	DSSI	0.93	0	365
419	0	Nonunion	0.88	0	365
420	1	SSSI	0.2	0	365
420	1	DSSI	0.93	1	92.5567256
420	1	Nonunion	0.88	0	365
421	1	SSSI	0.2	0	365
421	1	DSSI	0.93	0	365
421	1	Nonunion	0.88	0	365
422	0	SSSI	0.2	0	365
422	0	DSSI	0.93	0	365
422	0	Nonunion	0.88	1	256.5238848
423	0	SSSI	0.2	0	365
423	0	DSSI	0.93	0	365
423	0	Nonunion	0.88	0	365
424	0	SSSI	0.2	0	365
424	0	DSSI	0.93	0	365
424	0	Nonunion	0.88	0	365
425	0	SSSI	0.2	0	365
425	0	DSSI	0.93	0	365
425	0	Nonunion	0.88	0	365
426	1	SSSI	0.2	0	365
426	1	DSSI	0.93	0	365
426	1	Nonunion	0.88	0	365
427	0	SSSI	0.2	0	365
427	0	DSSI	0.93	0	365
427	0	Nonunion	0.88	0	365
428	0	SSSI	0.2	0	365
428	0	DSSI	0.93	0	365
428	0	Nonunion	0.88	0	365
429	0	SSSI	0.2	0	365
429	0	DSSI	0.93	0	365
429	0	Nonunion	0.88	0	365
430	1	SSSI	0.2	0	365
430	1	DSSI	0.93	0	365
430	1	Nonunion	0.88	0	365
431	1	SSSI	0.2	0	365
431	1	DSSI	0.93	0	365
431	1	Nonunion	0.88	0	365
432	0	SSSI	0.2	0	365
432	0	DSSI	0.93	1	28.22335817
432	0	Nonunion	0.88	0	365
433	1	SSSI	0.2	0	365
433	1	DSSI	0.93	0	365
433	1	Nonunion	0.88	0	365
434	1	SSSI	0.2	0	365
434	1	DSSI	0.93	0	365
434	1	Nonunion	0.88	1	290.6132424
435	0	SSSI	0.2	0	365
435	0	DSSI	0.93	0	365
435	0	Nonunion	0.88	0	365
436	1	SSSI	0.2	0	365
436	1	DSSI	0.93	0	365
436	1	Nonunion	0.88	0	365
437	0	SSSI	0.2	0	365
437	0	DSSI	0.93	1	25.33877504
437	0	Nonunion	0.88	0	365
438	0	SSSI	0.2	0	365
438	0	DSSI	0.93	0	365
438	0	Nonunion	0.88	0	365
439	1	SSSI	0.2	1	26.39793606
439	1	DSSI	0.93	0	365
439	1	Nonunion	0.88	0	365
440	0	SSSI	0.2	1	42.72320942
440	0	DSSI	0.93	0	365
440	0	Nonunion	0.88	0	365
441	0	SSSI	0.2	1	25.41296252
441	0	DSSI	0.93	0	365
441	0	Nonunion	0.88	0	365
442	0	SSSI	0.2	0	365
442	0	DSSI	0.93	0	365
442	0	Nonunion	0.88	0	365
443	0	SSSI	0.2	0	365
443	0	DSSI	0.93	1	57.39096373
443	0	Nonunion	0.88	0	365
444	1	SSSI	0.2	0	365
444	1	DSSI	0.93	0	365
444	1	Nonunion	0.88	0	365
445	0	SSSI	0.2	0	365
445	0	DSSI	0.93	0	365
445	0	Nonunion	0.88	0	365
446	1	SSSI	0.2	0	365
446	1	DSSI	0.93	0	365
446	1	Nonunion	0.88	1	271.1576048
447	0	SSSI	0.2	0	365
447	0	DSSI	0.93	1	102.3400265
447	0	Nonunion	0.88	0	365
448	0	SSSI	0.2	0	365
448	0	DSSI	0.93	0	365
448	0	Nonunion	0.88	0	365
449	0	SSSI	0.2	0	365
449	0	DSSI	0.93	0	365
449	0	Nonunion	0.88	0	365
450	1	SSSI	0.2	0	365
450	1	DSSI	0.93	0	365
450	1	Nonunion	0.88	0	365
451	1	SSSI	0.2	1	54.15109813
451	1	DSSI	0.93	0	365
451	1	Nonunion	0.88	0	365
452	0	SSSI	0.2	0	365
452	0	DSSI	0.93	0	365
452	0	Nonunion	0.88	0	365
453	0	SSSI	0.2	0	365
453	0	DSSI	0.93	0	365
453	0	Nonunion	0.88	0	365
454	1	SSSI	0.2	1	30.26352226
454	1	DSSI	0.93	0	365
454	1	Nonunion	0.88	0	365
455	1	SSSI	0.2	0	365
455	1	DSSI	0.93	0	365
455	1	Nonunion	0.88	0	365
456	0	SSSI	0.2	0	365
456	0	DSSI	0.93	0	365
456	0	Nonunion	0.88	0	365
457	0	SSSI	0.2	0	365
457	0	DSSI	0.93	0	365
457	0	Nonunion	0.88	0	365
458	1	SSSI	0.2	0	365
458	1	DSSI	0.93	1	133.5223767
458	1	Nonunion	0.88	0	365
459	1	SSSI	0.2	0	365
459	1	DSSI	0.93	0	365
459	1	Nonunion	0.88	1	287.4767047
460	0	SSSI	0.2	0	365
460	0	DSSI	0.93	0	365
460	0	Nonunion	0.88	0	365
461	1	SSSI	0.2	0	365
461	1	DSSI	0.93	0	365
461	1	Nonunion	0.88	0	365
462	0	SSSI	0.2	0	365
462	0	DSSI	0.93	0	365
462	0	Nonunion	0.88	0	365
463	1	SSSI	0.2	1	47.2790065
463	1	DSSI	0.93	0	365
463	1	Nonunion	0.88	0	365
464	1	SSSI	0.2	1	19.06846056
464	1	DSSI	0.93	0	365
464	1	Nonunion	0.88	0	365
465	1	SSSI	0.2	0	365
465	1	DSSI	0.93	0	365
465	1	Nonunion	0.88	0	365
466	0	SSSI	0.2	0	365
466	0	DSSI	0.93	0	365
466	0	Nonunion	0.88	0	365
467	0	SSSI	0.2	0	365
467	0	DSSI	0.93	0	365
467	0	Nonunion	0.88	0	365
468	0	SSSI	0.2	0	365
468	0	DSSI	0.93	1	142.3814958
468	0	Nonunion	0.88	0	365
469	0	SSSI	0.2	0	365
469	0	DSSI	0.93	0	365
469	0	Nonunion	0.88	0	365
470	1	SSSI	0.2	0	365
470	1	DSSI	0.93	0	365
470	1	Nonunion	0.88	0	365
471	1	SSSI	0.2	1	12.25756207
471	1	DSSI	0.93	0	365
471	1	Nonunion	0.88	0	365
472	1	SSSI	0.2	0	365
472	1	DSSI	0.93	0	365
472	1	Nonunion	0.88	1	279.2318527
473	1	SSSI	0.2	1	14.44484186
473	1	DSSI	0.93	0	365
473	1	Nonunion	0.88	0	365
474	0	SSSI	0.2	0	365
474	0	DSSI	0.93	0	365
474	0	Nonunion	0.88	0	365
475	1	SSSI	0.2	0	365
475	1	DSSI	0.93	0	365
475	1	Nonunion	0.88	0	365
476	1	SSSI	0.2	0	365
476	1	DSSI	0.93	0	365
476	1	Nonunion	0.88	0	365
477	1	SSSI	0.2	0	365
477	1	DSSI	0.93	0	365
477	1	Nonunion	0.88	0	365
478	1	SSSI	0.2	0	365
478	1	DSSI	0.93	0	365
478	1	Nonunion	0.88	0	365
479	1	SSSI	0.2	0	365
479	1	DSSI	0.93	0	365
479	1	Nonunion	0.88	0	365
480	0	SSSI	0.2	0	365
480	0	DSSI	0.93	0	365
480	0	Nonunion	0.88	0	365
481	0	SSSI	0.2	1	23.66075545
481	0	DSSI	0.93	0	365
481	0	Nonunion	0.88	0	365
482	1	SSSI	0.2	0	365
482	1	DSSI	0.93	0	365
482	1	Nonunion	0.88	0	365
483	0	SSSI	0.2	0	365
483	0	DSSI	0.93	0	365
483	0	Nonunion	0.88	1	334.1499669
484	1	SSSI	0.2	1	13.64301355
484	1	DSSI	0.93	0	365
484	1	Nonunion	0.88	0	365
485	0	SSSI	0.2	0	365
485	0	DSSI	0.93	0	365
485	0	Nonunion	0.88	0	365
486	1	SSSI	0.2	0	365
486	1	DSSI	0.93	0	365
486	1	Nonunion	0.88	0	365
487	1	SSSI	0.2	0	365
487	1	DSSI	0.93	0	365
487	1	Nonunion	0.88	0	365
488	1	SSSI	0.2	0	365
488	1	DSSI	0.93	0	365
488	1	Nonunion	0.88	0	365
489	0	SSSI	0.2	0	365
489	0	DSSI	0.93	0	365
489	0	Nonunion	0.88	0	365
490	1	SSSI	0.2	1	44.75649823
490	1	DSSI	0.93	0	365
490	1	Nonunion	0.88	0	365
491	1	SSSI	0.2	0	365
491	1	DSSI	0.93	0	365
491	1	Nonunion	0.88	0	365
492	0	SSSI	0.2	0	365
492	0	DSSI	0.93	0	365
492	0	Nonunion	0.88	0	365
493	0	SSSI	0.2	0	365
493	0	DSSI	0.93	0	365
493	0	Nonunion	0.88	1	266.0768888
494	1	SSSI	0.2	0	365
494	1	DSSI	0.93	0	365
494	1	Nonunion	0.88	0	365
495	0	SSSI	0.2	0	365
495	0	DSSI	0.93	0	365
495	0	Nonunion	0.88	0	365
496	1	SSSI	0.2	0	365
496	1	DSSI	0.93	0	365
496	1	Nonunion	0.88	0	365
497	1	SSSI	0.2	0	365
497	1	DSSI	0.93	0	365
497	1	Nonunion	0.88	0	365
498	1	SSSI	0.2	0	365
498	1	DSSI	0.93	0	365
498	1	Nonunion	0.88	0	365
499	0	SSSI	0.2	0	365
499	0	DSSI	0.93	1	136.8587877
499	0	Nonunion	0.88	0	365
500	1	SSSI	0.2	1	23.23228867
500	1	DSSI	0.93	0	365
500	1	Nonunion	0.88	0	365
501	1	SSSI	0.2	0	365
501	1	DSSI	0.93	0	365
501	1	Nonunion	0.88	0	365
502	1	SSSI	0.2	0	365
502	1	DSSI	0.93	0	365
502	1	Nonunion	0.88	0	365
503	1	SSSI	0.2	0	365
503	1	DSSI	0.93	0	365
503	1	Nonunion	0.88	0	365
504	0	SSSI	0.2	0	365
504	0	DSSI	0.93	1	84.451981
504	0	Nonunion	0.88	0	365
505	1	SSSI	0.2	1	32.90547567
505	1	DSSI	0.93	0	365
505	1	Nonunion	0.88	0	365
506	0	SSSI	0.2	0	365
506	0	DSSI	0.93	0	365
506	0	Nonunion	0.88	1	250.471836
507	1	SSSI	0.2	0	365
507	1	DSSI	0.93	0	365
507	1	Nonunion	0.88	0	365
508	1	SSSI	0.2	0	365
508	1	DSSI	0.93	0	365
508	1	Nonunion	0.88	0	365
509	0	SSSI	0.2	0	365
509	0	DSSI	0.93	0	365
509	0	Nonunion	0.88	0	365
510	0	SSSI	0.2	0	365
510	0	DSSI	0.93	1	28.15129577
510	0	Nonunion	0.88	0	365
511	1	SSSI	0.2	0	365
511	1	DSSI	0.93	0	365
511	1	Nonunion	0.88	0	365
512	0	SSSI	0.2	1	36.00442504
512	0	DSSI	0.93	0	365
512	0	Nonunion	0.88	1	303.9605544
513	0	SSSI	0.2	0	365
513	0	DSSI	0.93	0	365
513	0	Nonunion	0.88	0	365
514	1	SSSI	0.2	0	365
514	1	DSSI	0.93	0	365
514	1	Nonunion	0.88	0	365
515	0	SSSI	0.2	0	365
515	0	DSSI	0.93	0	365
515	0	Nonunion	0.88	0	365
516	0	SSSI	0.2	0	365
516	0	DSSI	0.93	0	365
516	0	Nonunion	0.88	0	365
517	1	SSSI	0.2	0	365
517	1	DSSI	0.93	1	63.12863628
517	1	Nonunion	0.88	0	365
518	0	SSSI	0.2	1	24.55040062
518	0	DSSI	0.93	0	365
518	0	Nonunion	0.88	0	365
519	1	SSSI	0.2	0	365
519	1	DSSI	0.93	0	365
519	1	Nonunion	0.88	1	260.2911757
520	1	SSSI	0.2	0	365
520	1	DSSI	0.93	0	365
520	1	Nonunion	0.88	0	365
521	1	SSSI	0.2	0	365
521	1	DSSI	0.93	0	365
521	1	Nonunion	0.88	0	365
522	0	SSSI	0.2	0	365
522	0	DSSI	0.93	0	365
522	0	Nonunion	0.88	0	365
523	1	SSSI	0.2	0	365
523	1	DSSI	0.93	0	365
523	1	Nonunion	0.88	1	242.239202
524	0	SSSI	0.2	0	365
524	0	DSSI	0.93	1	64.0671313
524	0	Nonunion	0.88	0	365
525	1	SSSI	0.2	0	365
525	1	DSSI	0.93	0	365
525	1	Nonunion	0.88	0	365
526	0	SSSI	0.2	0	365
526	0	DSSI	0.93	1	107.4892967
526	0	Nonunion	0.88	0	365
527	1	SSSI	0.2	0	365
527	1	DSSI	0.93	0	365
527	1	Nonunion	0.88	0	365
528	0	SSSI	0.2	1	25.09001499
528	0	DSSI	0.93	0	365
528	0	Nonunion	0.88	0	365
529	1	SSSI	0.2	0	365
529	1	DSSI	0.93	0	365
529	1	Nonunion	0.88	0	365
530	0	SSSI	0.2	0	365
530	0	DSSI	0.93	0	365
530	0	Nonunion	0.88	0	365
531	1	SSSI	0.2	1	37.42396798
531	1	DSSI	0.93	0	365
531	1	Nonunion	0.88	0	365
532	1	SSSI	0.2	1	49.7907774
532	1	DSSI	0.93	1	69.62661592
532	1	Nonunion	0.88	0	365
533	1	SSSI	0.2	1	28.48410271
533	1	DSSI	0.93	0	365
533	1	Nonunion	0.88	1	263.6328871
534	1	SSSI	0.2	0	365
534	1	DSSI	0.93	0	365
534	1	Nonunion	0.88	0	365
535	1	SSSI	0.2	0	365
535	1	DSSI	0.93	0	365
535	1	Nonunion	0.88	1	261.934587
536	1	SSSI	0.2	1	48.15024665
536	1	DSSI	0.93	0	365
536	1	Nonunion	0.88	0	365
537	0	SSSI	0.2	0	365
537	0	DSSI	0.93	0	365
537	0	Nonunion	0.88	0	365
538	0	SSSI	0.2	0	365
538	0	DSSI	0.93	0	365
538	0	Nonunion	0.88	0	365
539	1	SSSI	0.2	0	365
539	1	DSSI	0.93	0	365
539	1	Nonunion	0.88	0	365
540	0	SSSI	0.2	0	365
540	0	DSSI	0.93	0	365
540	0	Nonunion	0.88	0	365
541	1	SSSI	0.2	0	365
541	1	DSSI	0.93	0	365
541	1	Nonunion	0.88	0	365
542	0	SSSI	0.2	0	365
542	0	DSSI	0.93	0	365
542	0	Nonunion	0.88	0	365
543	1	SSSI	0.2	0	365
543	1	DSSI	0.93	0	365
543	1	Nonunion	0.88	0	365
544	1	SSSI	0.2	0	365
544	1	DSSI	0.93	0	365
544	1	Nonunion	0.88	0	365
545	1	SSSI	0.2	0	365
545	1	DSSI	0.93	0	365
545	1	Nonunion	0.88	0	365
546	1	SSSI	0.2	0	365
546	1	DSSI	0.93	0	365
546	1	Nonunion	0.88	0	365
547	0	SSSI	0.2	0	365
547	0	DSSI	0.93	0	365
547	0	Nonunion	0.88	1	281.6001135
548	1	SSSI	0.2	0	365
548	1	DSSI	0.93	0	365
548	1	Nonunion	0.88	0	365
549	1	SSSI	0.2	0	365
549	1	DSSI	0.93	0	365
549	1	Nonunion	0.88	0	365
550	1	SSSI	0.2	0	365
550	1	DSSI	0.93	0	365
550	1	Nonunion	0.88	0	365
551	1	SSSI	0.2	0	365
551	1	DSSI	0.93	0	365
551	1	Nonunion	0.88	0	365
552	0	SSSI	0.2	0	365
552	0	DSSI	0.93	0	365
552	0	Nonunion	0.88	0	365
553	0	SSSI	0.2	0	365
553	0	DSSI	0.93	0	365
553	0	Nonunion	0.88	0	365
554	0	SSSI	0.2	1	53.289543
554	0	DSSI	0.93	0	365
554	0	Nonunion	0.88	0	365
555	1	SSSI	0.2	0	365
555	1	DSSI	0.93	0	365
555	1	Nonunion	0.88	0	365
556	1	SSSI	0.2	0	365
556	1	DSSI	0.93	0	365
556	1	Nonunion	0.88	0	365
557	1	SSSI	0.2	0	365
557	1	DSSI	0.93	0	365
557	1	Nonunion	0.88	0	365
558	0	SSSI	0.2	1	29.8963053
558	0	DSSI	0.93	0	365
558	0	Nonunion	0.88	0	365
559	1	SSSI	0.2	0	365
559	1	DSSI	0.93	1	31.50981503
559	1	Nonunion	0.88	0	365
560	0	SSSI	0.2	0	365
560	0	DSSI	0.93	0	365
560	0	Nonunion	0.88	0	365
561	0	SSSI	0.2	0	365
561	0	DSSI	0.93	0	365
561	0	Nonunion	0.88	0	365
562	0	SSSI	0.2	0	365
562	0	DSSI	0.93	0	365
562	0	Nonunion	0.88	0	365
563	0	SSSI	0.2	0	365
563	0	DSSI	0.93	0	365
563	0	Nonunion	0.88	0	365
564	1	SSSI	0.2	0	365
564	1	DSSI	0.93	0	365
564	1	Nonunion	0.88	0	365
565	0	SSSI	0.2	0	365
565	0	DSSI	0.93	0	365
565	0	Nonunion	0.88	0	365
566	0	SSSI	0.2	0	365
566	0	DSSI	0.93	0	365
566	0	Nonunion	0.88	1	294.0795224
567	0	SSSI	0.2	0	365
567	0	DSSI	0.93	0	365
567	0	Nonunion	0.88	0	365
568	0	SSSI	0.2	0	365
568	0	DSSI	0.93	1	15.43984274
568	0	Nonunion	0.88	0	365
569	0	SSSI	0.2	0	365
569	0	DSSI	0.93	1	154.475809
569	0	Nonunion	0.88	1	256.7253705
570	1	SSSI	0.2	0	365
570	1	DSSI	0.93	0	365
570	1	Nonunion	0.88	0	365
571	0	SSSI	0.2	0	365
571	0	DSSI	0.93	0	365
571	0	Nonunion	0.88	0	365
572	1	SSSI	0.2	0	365
572	1	DSSI	0.93	0	365
572	1	Nonunion	0.88	0	365
573	1	SSSI	0.2	0	365
573	1	DSSI	0.93	0	365
573	1	Nonunion	0.88	0	365
574	0	SSSI	0.2	0	365
574	0	DSSI	0.93	0	365
574	0	Nonunion	0.88	0	365
575	0	SSSI	0.2	0	365
575	0	DSSI	0.93	0	365
575	0	Nonunion	0.88	0	365
576	0	SSSI	0.2	1	43.19388158
576	0	DSSI	0.93	0	365
576	0	Nonunion	0.88	0	365
577	0	SSSI	0.2	0	365
577	0	DSSI	0.93	1	146.4491959
577	0	Nonunion	0.88	0	365
578	0	SSSI	0.2	0	365
578	0	DSSI	0.93	0	365
578	0	Nonunion	0.88	0	365
579	0	SSSI	0.2	0	365
579	0	DSSI	0.93	0	365
579	0	Nonunion	0.88	0	365
580	0	SSSI	0.2	0	365
580	0	DSSI	0.93	0	365
580	0	Nonunion	0.88	0	365
581	1	SSSI	0.2	0	365
581	1	DSSI	0.93	0	365
581	1	Nonunion	0.88	0	365
582	1	SSSI	0.2	0	365
582	1	DSSI	0.93	0	365
582	1	Nonunion	0.88	0	365
583	1	SSSI	0.2	0	365
583	1	DSSI	0.93	0	365
583	1	Nonunion	0.88	0	365
584	0	SSSI	0.2	0	365
584	0	DSSI	0.93	1	123.1002767
584	0	Nonunion	0.88	0	365
585	0	SSSI	0.2	0	365
585	0	DSSI	0.93	0	365
585	0	Nonunion	0.88	0	365
586	0	SSSI	0.2	0	365
586	0	DSSI	0.93	0	365
586	0	Nonunion	0.88	0	365
587	0	SSSI	0.2	0	365
587	0	DSSI	0.93	1	55.8921176
587	0	Nonunion	0.88	0	365
588	0	SSSI	0.2	0	365
588	0	DSSI	0.93	0	365
588	0	Nonunion	0.88	0	365
589	1	SSSI	0.2	0	365
589	1	DSSI	0.93	0	365
589	1	Nonunion	0.88	0	365
590	1	SSSI	0.2	0	365
590	1	DSSI	0.93	0	365
590	1	Nonunion	0.88	0	365
591	1	SSSI	0.2	0	365
591	1	DSSI	0.93	0	365
591	1	Nonunion	0.88	0	365
592	1	SSSI	0.2	0	365
592	1	DSSI	0.93	0	365
592	1	Nonunion	0.88	0	365
593	0	SSSI	0.2	0	365
593	0	DSSI	0.93	0	365
593	0	Nonunion	0.88	0	365
594	0	SSSI	0.2	0	365
594	0	DSSI	0.93	0	365
594	0	Nonunion	0.88	0	365
595	1	SSSI	0.2	1	54.22509927
595	1	DSSI	0.93	0	365
595	1	Nonunion	0.88	0	365
596	1	SSSI	0.2	0	365
596	1	DSSI	0.93	0	365
596	1	Nonunion	0.88	0	365
597	1	SSSI	0.2	0	365
597	1	DSSI	0.93	0	365
597	1	Nonunion	0.88	0	365
598	1	SSSI	0.2	0	365
598	1	DSSI	0.93	1	11.16218378
598	1	Nonunion	0.88	0	365
599	1	SSSI	0.2	0	365
599	1	DSSI	0.93	0	365
599	1	Nonunion	0.88	0	365
600	0	SSSI	0.2	0	365
600	0	DSSI	0.93	0	365
600	0	Nonunion	0.88	0	365
601	0	SSSI	0.2	0	365
601	0	DSSI	0.93	0	365
601	0	Nonunion	0.88	0	365
602	1	SSSI	0.2	0	365
602	1	DSSI	0.93	0	365
602	1	Nonunion	0.88	0	365
603	1	SSSI	0.2	1	47.55482924
603	1	DSSI	0.93	0	365
603	1	Nonunion	0.88	0	365
604	0	SSSI	0.2	1	23.07475878
604	0	DSSI	0.93	0	365
604	0	Nonunion	0.88	1	299.8467823
605	1	SSSI	0.2	0	365
605	1	DSSI	0.93	0	365
605	1	Nonunion	0.88	0	365
606	0	SSSI	0.2	0	365
606	0	DSSI	0.93	0	365
606	0	Nonunion	0.88	0	365
607	1	SSSI	0.2	0	365
607	1	DSSI	0.93	0	365
607	1	Nonunion	0.88	0	365
608	0	SSSI	0.2	0	365
608	0	DSSI	0.93	0	365
608	0	Nonunion	0.88	0	365
609	1	SSSI	0.2	1	44.02220098
609	1	DSSI	0.93	0	365
609	1	Nonunion	0.88	0	365
610	0	SSSI	0.2	0	365
610	0	DSSI	0.93	1	93.2071066
610	0	Nonunion	0.88	0	365
611	0	SSSI	0.2	0	365
611	0	DSSI	0.93	0	365
611	0	Nonunion	0.88	0	365
612	0	SSSI	0.2	0	365
612	0	DSSI	0.93	0	365
612	0	Nonunion	0.88	0	365
613	0	SSSI	0.2	0	365
613	0	DSSI	0.93	0	365
613	0	Nonunion	0.88	0	365
614	1	SSSI	0.2	0	365
614	1	DSSI	0.93	1	12.45834521
614	1	Nonunion	0.88	0	365
615	0	SSSI	0.2	0	365
615	0	DSSI	0.93	1	105.3997001
615	0	Nonunion	0.88	0	365
616	0	SSSI	0.2	0	365
616	0	DSSI	0.93	0	365
616	0	Nonunion	0.88	1	315.4846007
617	0	SSSI	0.2	0	365
617	0	DSSI	0.93	0	365
617	0	Nonunion	0.88	0	365
618	0	SSSI	0.2	0	365
618	0	DSSI	0.93	0	365
618	0	Nonunion	0.88	0	365
619	1	SSSI	0.2	0	365
619	1	DSSI	0.93	0	365
619	1	Nonunion	0.88	0	365
620	1	SSSI	0.2	0	365
620	1	DSSI	0.93	0	365
620	1	Nonunion	0.88	0	365
621	0	SSSI	0.2	0	365
621	0	DSSI	0.93	1	103.6444513
621	0	Nonunion	0.88	0	365
622	1	SSSI	0.2	0	365
622	1	DSSI	0.93	0	365
622	1	Nonunion	0.88	0	365
623	1	SSSI	0.2	0	365
623	1	DSSI	0.93	0	365
623	1	Nonunion	0.88	0	365
624	1	SSSI	0.2	0	365
624	1	DSSI	0.93	0	365
624	1	Nonunion	0.88	0	365
625	0	SSSI	0.2	0	365
625	0	DSSI	0.93	0	365
625	0	Nonunion	0.88	0	365
626	0	SSSI	0.2	0	365
626	0	DSSI	0.93	1	65.88438389
626	0	Nonunion	0.88	0	365
627	0	SSSI	0.2	0	365
627	0	DSSI	0.93	0	365
627	0	Nonunion	0.88	0	365
628	0	SSSI	0.2	0	365
628	0	DSSI	0.93	0	365
628	0	Nonunion	0.88	0	365
629	1	SSSI	0.2	0	365
629	1	DSSI	0.93	0	365
629	1	Nonunion	0.88	0	365
630	0	SSSI	0.2	0	365
630	0	DSSI	0.93	0	365
630	0	Nonunion	0.88	0	365
631	1	SSSI	0.2	0	365
631	1	DSSI	0.93	0	365
631	1	Nonunion	0.88	0	365
632	1	SSSI	0.2	0	365
632	1	DSSI	0.93	0	365
632	1	Nonunion	0.88	0	365
633	1	SSSI	0.2	0	365
633	1	DSSI	0.93	0	365
633	1	Nonunion	0.88	0	365
634	1	SSSI	0.2	0	365
634	1	DSSI	0.93	0	365
634	1	Nonunion	0.88	0	365
635	0	SSSI	0.2	0	365
635	0	DSSI	0.93	0	365
635	0	Nonunion	0.88	0	365
636	0	SSSI	0.2	0	365
636	0	DSSI	0.93	0	365
636	0	Nonunion	0.88	0	365
637	0	SSSI	0.2	0	365
637	0	DSSI	0.93	1	139.9440878
637	0	Nonunion	0.88	0	365
638	0	SSSI	0.2	0	365
638	0	DSSI	0.93	1	23.28170832
638	0	Nonunion	0.88	0	365
639	0	SSSI	0.2	0	365
639	0	DSSI	0.93	0	365
639	0	Nonunion	0.88	0	365
640	1	SSSI	0.2	0	365
640	1	DSSI	0.93	0	365
640	1	Nonunion	0.88	1	261.5117572
641	0	SSSI	0.2	0	365
641	0	DSSI	0.93	0	365
641	0	Nonunion	0.88	0	365
642	1	SSSI	0.2	1	8.268247495
642	1	DSSI	0.93	0	365
642	1	Nonunion	0.88	0	365
643	0	SSSI	0.2	0	365
643	0	DSSI	0.93	0	365
643	0	Nonunion	0.88	0	365
644	0	SSSI	0.2	0	365
644	0	DSSI	0.93	0	365
644	0	Nonunion	0.88	0	365
645	1	SSSI	0.2	0	365
645	1	DSSI	0.93	0	365
645	1	Nonunion	0.88	0	365
646	1	SSSI	0.2	0	365
646	1	DSSI	0.93	0	365
646	1	Nonunion	0.88	0	365
647	0	SSSI	0.2	0	365
647	0	DSSI	0.93	0	365
647	0	Nonunion	0.88	0	365
648	1	SSSI	0.2	0	365
648	1	DSSI	0.93	0	365
648	1	Nonunion	0.88	0	365
649	1	SSSI	0.2	0	365
649	1	DSSI	0.93	0	365
649	1	Nonunion	0.88	0	365
650	1	SSSI	0.2	0	365
650	1	DSSI	0.93	1	41.00562826
650	1	Nonunion	0.88	0	365
651	0	SSSI	0.2	0	365
651	0	DSSI	0.93	1	32.0163301
651	0	Nonunion	0.88	0	365
652	1	SSSI	0.2	1	55.24102043
652	1	DSSI	0.93	0	365
652	1	Nonunion	0.88	0	365
653	0	SSSI	0.2	0	365
653	0	DSSI	0.93	0	365
653	0	Nonunion	0.88	0	365
654	0	SSSI	0.2	0	365
654	0	DSSI	0.93	0	365
654	0	Nonunion	0.88	0	365
655	1	SSSI	0.2	0	365
655	1	DSSI	0.93	0	365
655	1	Nonunion	0.88	0	365
656	1	SSSI	0.2	0	365
656	1	DSSI	0.93	0	365
656	1	Nonunion	0.88	0	365
657	0	SSSI	0.2	0	365
657	0	DSSI	0.93	0	365
657	0	Nonunion	0.88	0	365
658	0	SSSI	0.2	0	365
658	0	DSSI	0.93	0	365
658	0	Nonunion	0.88	0	365
659	0	SSSI	0.2	0	365
659	0	DSSI	0.93	1	48.34861642
659	0	Nonunion	0.88	0	365
660	1	SSSI	0.2	0	365
660	1	DSSI	0.93	1	132.363405
660	1	Nonunion	0.88	0	365
661	1	SSSI	0.2	1	15.28128373
661	1	DSSI	0.93	0	365
661	1	Nonunion	0.88	0	365
662	1	SSSI	0.2	0	365
662	1	DSSI	0.93	0	365
662	1	Nonunion	0.88	1	290.9175778
663	0	SSSI	0.2	0	365
663	0	DSSI	0.93	0	365
663	0	Nonunion	0.88	0	365
664	1	SSSI	0.2	0	365
664	1	DSSI	0.93	0	365
664	1	Nonunion	0.88	0	365
665	1	SSSI	0.2	0	365
665	1	DSSI	0.93	0	365
665	1	Nonunion	0.88	0	365
666	0	SSSI	0.2	0	365
666	0	DSSI	0.93	0	365
666	0	Nonunion	0.88	0	365
667	1	SSSI	0.2	0	365
[truncated: 1,001 more rows]
