# Supplementary material for: A patient-centered composite endpoint weighting technique for orthopaedic trauma research
Source: BMC Med Res Methodol. 2019 Dec 26;19:242. doi: 10.1186/s12874-019-0885-7 (PMC6933647; doi:10.1186/s12874-019-0885-7)
Supplement: Supplementary file 1 — Additional file 1. Composite weighting calculator. [file 12874_2019_885_MOESM1_ESM.zip › WideDataR3.csv]

ID	Treatment	SSSI	SSSI_Days	DSSI	DSSI_Days	Nonunion	Nonunion_Days	EventDays	WeightEvent	SSSIwght	DSSIwght	Nonunionwght	Event
1	1	0	365	0	365	0	365	365	0	0.2	0.93	0.88	0
2	0	0	365	1	211.0229456	0	365	211.0229456	0.93	0.2	0.93	0.88	1
3	1	0	365	0	365	0	365	365	0	0.2	0.93	0.88	0
4	0	0	365	0	365	0	365	365	0	0.2	0.93	0.88	0
5	1	1	21.99026073	0	365	0	365	21.99026073	0.2	0.2	0.93	0.88	1
6	0	0	365	0	365	1	296.1786519	296.1786519	0.88	0.2	0.93	0.88	1
7	1	0	365	0	365	1	246.5745564	246.5745564	0.88	0.2	0.93	0.88	1
8	0	0	365	0	365	0	365	365	0	0.2	0.93	0.88	0
9	1	0	365	0	365	0	365	365	0	0.2	0.93	0.88	0
10	0	0	365	0	365	0	365	365	0	0.2	0.93	0.88	0
11	1	0	365	0	365	0	365	365	0	0.2	0.93	0.88	0
12	0	1	37.64175931	0	365	0	365	37.64175931	0.2	0.2	0.93	0.88	1
13	1	0	365	0	365	0	365	365	0	0.2	0.93	0.88	0
14	1	0	365	0	365	0	365	365	0	0.2	0.93	0.88	0
15	0	0	365	1	65.26693854	0	365	65.26693854	0.93	0.2	0.93	0.88	1
16	1	0	365	0	365	0	365	365	0	0.2	0.93	0.88	0
17	0	0	365	0	365	0	365	365	0	0.2	0.93	0.88	0
18	1	0	365	1	15.20693462	0	365	15.20693462	0.93	0.2	0.93	0.88	1
19	1	1	26.46056234	0	365	0	365	26.46056234	0.2	0.2	0.93	0.88	1
20	0	0	365	0	365	0	365	365	0	0.2	0.93	0.88	0
21	1	0	365	0	365	0	365	365	0	0.2	0.93	0.88	0
22	0	0	365	0	365	0	365	365	0	0.2	0.93	0.88	0
23	0	0	365	0	365	0	365	365	0	0.2	0.93	0.88	0
24	0	0	365	0	365	0	365	365	0	0.2	0.93	0.88	0
25	0	0	365	0	365	0	365	365	0	0.2	0.93	0.88	0
26	1	0	365	0	365	0	365	365	0	0.2	0.93	0.88	0
27	1	1	21.13844982	0	365	0	365	21.13844982	0.2	0.2	0.93	0.88	1
28	1	0	365	0	365	0	365	365	0	0.2	0.93	0.88	0
29	1	1	48.8761009	0	365	0	365	48.8761009	0.2	0.2	0.93	0.88	1
30	1	0	365	0	365	1	255.268687	255.268687	0.88	0.2	0.93	0.88	1
31	1	0	365	0	365	0	365	365	0	0.2	0.93	0.88	0
32	1	1	40.84008943	1	44.24612962	0	365	40.84008943	1.13	0.2	0.93	0.88	1
33	0	0	365	0	365	1	290.2911319	290.2911319	0.88	0.2	0.93	0.88	1
34	0	0	365	0	365	0	365	365	0	0.2	0.93	0.88	0
35	0	0	365	1	29.00353793	0	365	29.00353793	0.93	0.2	0.93	0.88	1
36	1	0	365	0	365	0	365	365	0	0.2	0.93	0.88	0
37	1	0	365	0	365	0	365	365	0	0.2	0.93	0.88	0
38	0	1	54.79364187	0	365	0	365	54.79364187	0.2	0.2	0.93	0.88	1
39	1	0	365	0	365	0	365	365	0	0.2	0.93	0.88	0
40	1	0	365	0	365	0	365	365	0	0.2	0.93	0.88	0
41	1	0	365	0	365	0	365	365	0	0.2	0.93	0.88	0
42	1	1	47.83916138	1	62.24534645	0	365	47.83916138	1.13	0.2	0.93	0.88	1
43	0	0	365	0	365	0	365	365	0	0.2	0.93	0.88	0
44	1	0	365	0	365	0	365	365	0	0.2	0.93	0.88	0
45	0	0	365	1	121.2739971	0	365	121.2739971	0.93	0.2	0.93	0.88	1
46	1	0	365	0	365	0	365	365	0	0.2	0.93	0.88	0
47	1	0	365	1	44.10198047	0	365	44.10198047	0.93	0.2	0.93	0.88	1
48	0	0	365	0	365	1	236.2074727	236.2074727	0.88	0.2	0.93	0.88	1
49	1	1	13.73550216	0	365	0	365	13.73550216	0.2	0.2	0.93	0.88	1
50	1	1	51.72991563	1	133.537987	0	365	51.72991563	1.13	0.2	0.93	0.88	1
51	0	0	365	0	365	1	187.1048229	187.1048229	0.88	0.2	0.93	0.88	1
52	0	0	365	0	365	0	365	365	0	0.2	0.93	0.88	0
53	1	0	365	0	365	0	365	365	0	0.2	0.93	0.88	0
54	0	0	365	0	365	0	365	365	0	0.2	0.93	0.88	0
55	1	1	32.18405173	1	26.36109077	0	365	26.36109077	1.13	0.2	0.93	0.88	1
56	1	0	365	0	365	0	365	365	0	0.2	0.93	0.88	0
57	1	0	365	0	365	0	365	365	0	0.2	0.93	0.88	0
58	0	0	365	0	365	0	365	365	0	0.2	0.93	0.88	0
59	0	0	365	0	365	1	266.3620364	266.3620364	0.88	0.2	0.93	0.88	1
60	0	0	365	0	365	0	365	365	0	0.2	0.93	0.88	0
61	0	0	365	0	365	0	365	365	0	0.2	0.93	0.88	0
62	1	0	365	0	365	0	365	365	0	0.2	0.93	0.88	0
63	0	0	365	0	365	0	365	365	0	0.2	0.93	0.88	0
64	1	0	365	0	365	0	365	365	0	0.2	0.93	0.88	0
65	0	0	365	0	365	0	365	365	0	0.2	0.93	0.88	0
66	0	0	365	1	127.1050821	0	365	127.1050821	0.93	0.2	0.93	0.88	1
67	1	0	365	0	365	0	365	365	0	0.2	0.93	0.88	0
68	0	0	365	0	365	0	365	365	0	0.2	0.93	0.88	0
69	1	0	365	0	365	0	365	365	0	0.2	0.93	0.88	0
70	1	0	365	0	365	0	365	365	0	0.2	0.93	0.88	0
71	0	0	365	0	365	0	365	365	0	0.2	0.93	0.88	0
72	1	1	18.98909839	0	365	0	365	18.98909839	0.2	0.2	0.93	0.88	1
73	1	0	365	1	25.17141291	0	365	25.17141291	0.93	0.2	0.93	0.88	1
74	1	0	365	0	365	0	365	365	0	0.2	0.93	0.88	0
75	0	0	365	1	58.38691442	0	365	58.38691442	0.93	0.2	0.93	0.88	1
76	0	1	50.59921093	0	365	0	365	50.59921093	0.2	0.2	0.93	0.88	1
77	1	1	37.44130917	0	365	0	365	37.44130917	0.2	0.2	0.93	0.88	1
78	1	0	365	0	365	0	365	365	0	0.2	0.93	0.88	0
79	0	0	365	0	365	0	365	365	0	0.2	0.93	0.88	0
80	1	1	21.04643833	0	365	0	365	21.04643833	0.2	0.2	0.93	0.88	1
81	1	0	365	1	111.0712558	0	365	111.0712558	0.93	0.2	0.93	0.88	1
82	1	0	365	0	365	0	365	365	0	0.2	0.93	0.88	0
83	0	0	365	0	365	1	298.3034431	298.3034431	0.88	0.2	0.93	0.88	1
84	0	0	365	0	365	0	365	365	0	0.2	0.93	0.88	0
85	1	0	365	1	35.97522566	0	365	35.97522566	0.93	0.2	0.93	0.88	1
86	1	0	365	1	80.17519349	0	365	80.17519349	0.93	0.2	0.93	0.88	1
87	0	0	365	0	365	1	251.9711155	251.9711155	0.88	0.2	0.93	0.88	1
88	1	1	12.12579368	0	365	0	365	12.12579368	0.2	0.2	0.93	0.88	1
89	1	1	58.93200786	0	365	0	365	58.93200786	0.2	0.2	0.93	0.88	1
90	0	0	365	0	365	0	365	365	0	0.2	0.93	0.88	0
91	1	0	365	0	365	0	365	365	0	0.2	0.93	0.88	0
92	1	0	365	1	67.47152542	0	365	67.47152542	0.93	0.2	0.93	0.88	1
93	1	0	365	0	365	0	365	365	0	0.2	0.93	0.88	0
94	1	0	365	0	365	0	365	365	0	0.2	0.93	0.88	0
95	0	0	365	0	365	0	365	365	0	0.2	0.93	0.88	0
96	0	0	365	0	365	0	365	365	0	0.2	0.93	0.88	0
97	0	0	365	1	10.60572226	0	365	10.60572226	0.93	0.2	0.93	0.88	1
98	0	0	365	0	365	0	365	365	0	0.2	0.93	0.88	0
99	1	0	365	0	365	0	365	365	0	0.2	0.93	0.88	0
100	0	0	365	0	365	0	365	365	0	0.2	0.93	0.88	0
101	1	1	23.10636383	0	365	0	365	23.10636383	0.2	0.2	0.93	0.88	1
102	1	0	365	0	365	0	365	365	0	0.2	0.93	0.88	0
103	1	0	365	0	365	0	365	365	0	0.2	0.93	0.88	0
104	1	0	365	0	365	0	365	365	0	0.2	0.93	0.88	0
105	1	0	365	0	365	0	365	365	0	0.2	0.93	0.88	0
106	1	0	365	0	365	0	365	365	0	0.2	0.93	0.88	0
107	0	0	365	0	365	0	365	365	0	0.2	0.93	0.88	0
108	0	0	365	0	365	0	365	365	0	0.2	0.93	0.88	0
109	0	1	46.25223373	0	365	0	365	46.25223373	0.2	0.2	0.93	0.88	1
110	0	0	365	0	365	0	365	365	0	0.2	0.93	0.88	0
111	0	0	365	0	365	0	365	365	0	0.2	0.93	0.88	0
112	0	0	365	0	365	1	200.2134006	200.2134006	0.88	0.2	0.93	0.88	1
113	0	0	365	0	365	0	365	365	0	0.2	0.93	0.88	0
114	0	0	365	0	365	0	365	365	0	0.2	0.93	0.88	0
115	1	0	365	0	365	0	365	365	0	0.2	0.93	0.88	0
116	0	0	365	0	365	0	365	365	0	0.2	0.93	0.88	0
117	0	0	365	0	365	0	365	365	0	0.2	0.93	0.88	0
118	0	0	365	0	365	0	365	365	0	0.2	0.93	0.88	0
119	1	0	365	0	365	0	365	365	0	0.2	0.93	0.88	0
120	1	0	365	1	109.6069933	0	365	109.6069933	0.93	0.2	0.93	0.88	1
121	0	0	365	0	365	0	365	365	0	0.2	0.93	0.88	0
122	1	0	365	0	365	0	365	365	0	0.2	0.93	0.88	0
123	1	0	365	0	365	0	365	365	0	0.2	0.93	0.88	0
124	1	0	365	0	365	1	236.1176458	236.1176458	0.88	0.2	0.93	0.88	1
125	0	0	365	0	365	0	365	365	0	0.2	0.93	0.88	0
126	1	0	365	1	16.85202586	0	365	16.85202586	0.93	0.2	0.93	0.88	1
127	1	0	365	0	365	0	365	365	0	0.2	0.93	0.88	0
128	0	1	77.14427157	0	365	0	365	77.14427157	0.2	0.2	0.93	0.88	1
129	0	1	41.33126109	0	365	0	365	41.33126109	0.2	0.2	0.93	0.88	1
130	0	0	365	0	365	1	276.0247209	276.0247209	0.88	0.2	0.93	0.88	1
131	0	0	365	0	365	0	365	365	0	0.2	0.93	0.88	0
132	1	0	365	0	365	0	365	365	0	0.2	0.93	0.88	0
133	1	0	365	0	365	0	365	365	0	0.2	0.93	0.88	0
134	1	0	365	0	365	0	365	365	0	0.2	0.93	0.88	0
135	1	0	365	0	365	0	365	365	0	0.2	0.93	0.88	0
136	1	0	365	0	365	0	365	365	0	0.2	0.93	0.88	0
137	1	0	365	0	365	0	365	365	0	0.2	0.93	0.88	0
138	1	0	365	0	365	0	365	365	0	0.2	0.93	0.88	0
139	0	0	365	0	365	0	365	365	0	0.2	0.93	0.88	0
140	0	0	365	0	365	0	365	365	0	0.2	0.93	0.88	0
141	0	0	365	0	365	0	365	365	0	0.2	0.93	0.88	0
142	1	0	365	0	365	0	365	365	0	0.2	0.93	0.88	0
143	0	0	365	0	365	1	263.6162896	263.6162896	0.88	0.2	0.93	0.88	1
144	0	0	365	0	365	0	365	365	0	0.2	0.93	0.88	0
145	0	0	365	0	365	0	365	365	0	0.2	0.93	0.88	0
146	0	0	365	0	365	0	365	365	0	0.2	0.93	0.88	0
147	1	0	365	0	365	0	365	365	0	0.2	0.93	0.88	0
148	1	0	365	0	365	0	365	365	0	0.2	0.93	0.88	0
149	0	0	365	0	365	0	365	365	0	0.2	0.93	0.88	0
150	1	1	32.70152901	0	365	0	365	32.70152901	0.2	0.2	0.93	0.88	1
151	0	0	365	0	365	0	365	365	0	0.2	0.93	0.88	0
152	1	0	365	0	365	0	365	365	0	0.2	0.93	0.88	0
153	0	0	365	0	365	0	365	365	0	0.2	0.93	0.88	0
154	1	0	365	0	365	1	269.4957713	269.4957713	0.88	0.2	0.93	0.88	1
155	1	0	365	0	365	0	365	365	0	0.2	0.93	0.88	0
156	0	0	365	1	45.44355837	1	275.8660262	45.44355837	1.81	0.2	0.93	0.88	1
157	1	1	32.14115379	0	365	0	365	32.14115379	0.2	0.2	0.93	0.88	1
158	1	0	365	0	365	0	365	365	0	0.2	0.93	0.88	0
159	1	0	365	0	365	0	365	365	0	0.2	0.93	0.88	0
160	0	0	365	1	93.59581769	0	365	93.59581769	0.93	0.2	0.93	0.88	1
161	1	1	48.93591363	0	365	0	365	48.93591363	0.2	0.2	0.93	0.88	1
162	0	0	365	0	365	0	365	365	0	0.2	0.93	0.88	0
163	0	0	365	0	365	0	365	365	0	0.2	0.93	0.88	0
164	1	0	365	0	365	0	365	365	0	0.2	0.93	0.88	0
165	1	0	365	0	365	0	365	365	0	0.2	0.93	0.88	0
166	0	0	365	0	365	0	365	365	0	0.2	0.93	0.88	0
167	0	0	365	0	365	0	365	365	0	0.2	0.93	0.88	0
168	0	0	365	0	365	0	365	365	0	0.2	0.93	0.88	0
169	1	0	365	0	365	0	365	365	0	0.2	0.93	0.88	0
170	1	0	365	0	365	0	365	365	0	0.2	0.93	0.88	0
171	0	0	365	0	365	0	365	365	0	0.2	0.93	0.88	0
172	1	0	365	0	365	0	365	365	0	0.2	0.93	0.88	0
173	1	0	365	1	93.65351683	0	365	93.65351683	0.93	0.2	0.93	0.88	1
174	1	0	365	0	365	0	365	365	0	0.2	0.93	0.88	0
175	0	0	365	0	365	0	365	365	0	0.2	0.93	0.88	0
176	0	0	365	0	365	0	365	365	0	0.2	0.93	0.88	0
177	0	0	365	0	365	0	365	365	0	0.2	0.93	0.88	0
178	0	0	365	0	365	0	365	365	0	0.2	0.93	0.88	0
179	1	1	26.88104501	0	365	0	365	26.88104501	0.2	0.2	0.93	0.88	1
180	0	0	365	0	365	0	365	365	0	0.2	0.93	0.88	0
181	0	0	365	0	365	0	365	365	0	0.2	0.93	0.88	0
182	1	0	365	0	365	0	365	365	0	0.2	0.93	0.88	0
183	1	0	365	0	365	0	365	365	0	0.2	0.93	0.88	0
184	1	0	365	0	365	0	365	365	0	0.2	0.93	0.88	0
185	0	0	365	0	365	0	365	365	0	0.2	0.93	0.88	0
186	1	0	365	0	365	0	365	365	0	0.2	0.93	0.88	0
187	0	0	365	1	35.77050174	0	365	35.77050174	0.93	0.2	0.93	0.88	1
188	0	0	365	0	365	1	294.3861572	294.3861572	0.88	0.2	0.93	0.88	1
189	0	0	365	0	365	0	365	365	0	0.2	0.93	0.88	0
190	1	0	365	0	365	0	365	365	0	0.2	0.93	0.88	0
191	0	0	365	1	90.01224332	0	365	90.01224332	0.93	0.2	0.93	0.88	1
192	1	1	14.90542069	0	365	1	323.9149654	14.90542069	1.08	0.2	0.93	0.88	1
193	0	0	365	0	365	0	365	365	0	0.2	0.93	0.88	0
194	0	1	46.32972823	0	365	0	365	46.32972823	0.2	0.2	0.93	0.88	1
195	0	0	365	0	365	0	365	365	0	0.2	0.93	0.88	0
196	0	0	365	0	365	0	365	365	0	0.2	0.93	0.88	0
197	1	0	365	1	73.89619178	0	365	73.89619178	0.93	0.2	0.93	0.88	1
198	0	0	365	0	365	0	365	365	0	0.2	0.93	0.88	0
199	1	0	365	0	365	0	365	365	0	0.2	0.93	0.88	0
200	0	0	365	0	365	1	293.0511469	293.0511469	0.88	0.2	0.93	0.88	1
201	1	0	365	0	365	0	365	365	0	0.2	0.93	0.88	0
202	1	0	365	0	365	0	365	365	0	0.2	0.93	0.88	0
203	0	0	365	0	365	0	365	365	0	0.2	0.93	0.88	0
204	0	0	365	0	365	0	365	365	0	0.2	0.93	0.88	0
205	1	0	365	1	234.4518321	0	365	234.4518321	0.93	0.2	0.93	0.88	1
206	1	0	365	1	34.06020669	0	365	34.06020669	0.93	0.2	0.93	0.88	1
207	1	0	365	0	365	0	365	365	0	0.2	0.93	0.88	0
208	0	0	365	0	365	0	365	365	0	0.2	0.93	0.88	0
209	1	0	365	0	365	0	365	365	0	0.2	0.93	0.88	0
210	0	0	365	1	94.52252003	0	365	94.52252003	0.93	0.2	0.93	0.88	1
211	0	0	365	0	365	1	247.6724803	247.6724803	0.88	0.2	0.93	0.88	1
212	1	1	25.62770677	0	365	0	365	25.62770677	0.2	0.2	0.93	0.88	1
213	0	1	53.86217847	0	365	0	365	53.86217847	0.2	0.2	0.93	0.88	1
214	0	0	365	0	365	0	365	365	0	0.2	0.93	0.88	0
215	1	0	365	0	365	0	365	365	0	0.2	0.93	0.88	0
216	0	0	365	0	365	0	365	365	0	0.2	0.93	0.88	0
217	0	0	365	0	365	1	285.2060527	285.2060527	0.88	0.2	0.93	0.88	1
218	0	0	365	0	365	0	365	365	0	0.2	0.93	0.88	0
219	0	0	365	0	365	0	365	365	0	0.2	0.93	0.88	0
220	1	0	365	0	365	0	365	365	0	0.2	0.93	0.88	0
221	0	0	365	0	365	1	267.9282335	267.9282335	0.88	0.2	0.93	0.88	1
222	1	0	365	0	365	0	365	365	0	0.2	0.93	0.88	0
223	0	0	365	0	365	1	251.249724	251.249724	0.88	0.2	0.93	0.88	1
224	0	0	365	0	365	0	365	365	0	0.2	0.93	0.88	0
225	1	1	46.42589273	1	46.29070339	0	365	46.29070339	1.13	0.2	0.93	0.88	1
226	1	0	365	0	365	0	365	365	0	0.2	0.93	0.88	0
227	1	0	365	0	365	0	365	365	0	0.2	0.93	0.88	0
228	0	0	365	0	365	0	365	365	0	0.2	0.93	0.88	0
229	0	0	365	1	213.7769693	0	365	213.7769693	0.93	0.2	0.93	0.88	1
230	1	0	365	0	365	0	365	365	0	0.2	0.93	0.88	0
231	0	0	365	0	365	0	365	365	0	0.2	0.93	0.88	0
232	0	0	365	0	365	0	365	365	0	0.2	0.93	0.88	0
233	1	0	365	0	365	0	365	365	0	0.2	0.93	0.88	0
234	1	0	365	0	365	0	365	365	0	0.2	0.93	0.88	0
235	1	0	365	0	365	0	365	365	0	0.2	0.93	0.88	0
236	1	0	365	0	365	0	365	365	0	0.2	0.93	0.88	0
237	1	1	61.81140288	0	365	0	365	61.81140288	0.2	0.2	0.93	0.88	1
238	0	0	365	0	365	0	365	365	0	0.2	0.93	0.88	0
239	0	0	365	0	365	0	365	365	0	0.2	0.93	0.88	0
240	1	0	365	0	365	0	365	365	0	0.2	0.93	0.88	0
241	1	0	365	0	365	0	365	365	0	0.2	0.93	0.88	0
242	1	0	365	0	365	0	365	365	0	0.2	0.93	0.88	0
243	0	0	365	0	365	0	365	365	0	0.2	0.93	0.88	0
244	1	1	33.79763697	0	365	0	365	33.79763697	0.2	0.2	0.93	0.88	1
245	0	0	365	0	365	0	365	365	0	0.2	0.93	0.88	0
246	0	0	365	0	365	0	365	365	0	0.2	0.93	0.88	0
247	1	0	365	0	365	0	365	365	0	0.2	0.93	0.88	0
248	0	0	365	0	365	0	365	365	0	0.2	0.93	0.88	0
249	1	0	365	0	365	0	365	365	0	0.2	0.93	0.88	0
250	1	0	365	1	81.6577466	0	365	81.6577466	0.93	0.2	0.93	0.88	1
251	1	1	21.77013563	1	17.45640387	0	365	17.45640387	1.13	0.2	0.93	0.88	1
252	0	1	24.89037146	0	365	0	365	24.89037146	0.2	0.2	0.93	0.88	1
253	0	0	365	0	365	0	365	365	0	0.2	0.93	0.88	0
254	0	0	365	1	40.70247197	0	365	40.70247197	0.93	0.2	0.93	0.88	1
255	1	0	365	0	365	0	365	365	0	0.2	0.93	0.88	0
256	1	0	365	0	365	0	365	365	0	0.2	0.93	0.88	0
257	1	0	365	0	365	0	365	365	0	0.2	0.93	0.88	0
258	0	0	365	0	365	0	365	365	0	0.2	0.93	0.88	0
259	0	0	365	1	51.18699163	1	226.5150742	51.18699163	1.81	0.2	0.93	0.88	1
260	1	0	365	0	365	0	365	365	0	0.2	0.93	0.88	0
261	1	0	365	0	365	0	365	365	0	0.2	0.93	0.88	0
262	0	0	365	0	365	0	365	365	0	0.2	0.93	0.88	0
263	1	1	34.32977881	0	365	0	365	34.32977881	0.2	0.2	0.93	0.88	1
264	0	0	365	0	365	0	365	365	0	0.2	0.93	0.88	0
265	1	1	44.38544801	0	365	0	365	44.38544801	0.2	0.2	0.93	0.88	1
266	1	0	365	0	365	0	365	365	0	0.2	0.93	0.88	0
267	0	0	365	1	49.99820074	0	365	49.99820074	0.93	0.2	0.93	0.88	1
268	0	0	365	0	365	1	279.3673904	279.3673904	0.88	0.2	0.93	0.88	1
269	1	0	365	0	365	0	365	365	0	0.2	0.93	0.88	0
270	0	0	365	0	365	0	365	365	0	0.2	0.93	0.88	0
271	0	0	365	0	365	1	239.0378333	239.0378333	0.88	0.2	0.93	0.88	1
272	1	0	365	0	365	0	365	365	0	0.2	0.93	0.88	0
273	0	0	365	0	365	0	365	365	0	0.2	0.93	0.88	0
274	1	0	365	0	365	0	365	365	0	0.2	0.93	0.88	0
275	0	0	365	0	365	1	282.0036781	282.0036781	0.88	0.2	0.93	0.88	1
276	0	0	365	0	365	0	365	365	0	0.2	0.93	0.88	0
277	1	1	24.93970095	0	365	0	365	24.93970095	0.2	0.2	0.93	0.88	1
278	1	0	365	0	365	0	365	365	0	0.2	0.93	0.88	0
279	1	0	365	0	365	0	365	365	0	0.2	0.93	0.88	0
280	0	0	365	1	33.41939073	0	365	33.41939073	0.93	0.2	0.93	0.88	1
281	0	0	365	0	365	0	365	365	0	0.2	0.93	0.88	0
282	1	0	365	0	365	0	365	365	0	0.2	0.93	0.88	0
283	1	0	365	0	365	1	240.6314062	240.6314062	0.88	0.2	0.93	0.88	1
284	0	0	365	1	58.14722777	1	292.5156044	58.14722777	1.81	0.2	0.93	0.88	1
285	0	0	365	0	365	0	365	365	0	0.2	0.93	0.88	0
286	1	0	365	0	365	0	365	365	0	0.2	0.93	0.88	0
287	0	0	365	0	365	0	365	365	0	0.2	0.93	0.88	0
288	1	0	365	0	365	0	365	365	0	0.2	0.93	0.88	0
289	0	0	365	0	365	0	365	365	0	0.2	0.93	0.88	0
290	0	0	365	1	33.9336853	0	365	33.9336853	0.93	0.2	0.93	0.88	1
291	0	0	365	0	365	0	365	365	0	0.2	0.93	0.88	0
292	0	0	365	0	365	0	365	365	0	0.2	0.93	0.88	0
293	1	0	365	0	365	1	258.5935381	258.5935381	0.88	0.2	0.93	0.88	1
294	0	1	41.51809425	0	365	0	365	41.51809425	0.2	0.2	0.93	0.88	1
295	0	1	43.97565894	0	365	0	365	43.97565894	0.2	0.2	0.93	0.88	1
296	0	0	365	0	365	0	365	365	0	0.2	0.93	0.88	0
297	1	0	365	0	365	0	365	365	0	0.2	0.93	0.88	0
298	0	0	365	0	365	0	365	365	0	0.2	0.93	0.88	0
299	1	1	35.45044002	0	365	0	365	35.45044002	0.2	0.2	0.93	0.88	1
300	0	0	365	0	365	0	365	365	0	0.2	0.93	0.88	0
301	1	1	31.78079963	0	365	0	365	31.78079963	0.2	0.2	0.93	0.88	1
302	0	0	365	0	365	0	365	365	0	0.2	0.93	0.88	0
303	0	0	365	0	365	1	307.6875236	307.6875236	0.88	0.2	0.93	0.88	1
304	0	0	365	0	365	0	365	365	0	0.2	0.93	0.88	0
305	1	0	365	0	365	0	365	365	0	0.2	0.93	0.88	0
306	0	0	365	0	365	0	365	365	0	0.2	0.93	0.88	0
307	0	0	365	0	365	1	291.6436455	291.6436455	0.88	0.2	0.93	0.88	1
308	0	0	365	0	365	0	365	365	0	0.2	0.93	0.88	0
309	0	0	365	0	365	0	365	365	0	0.2	0.93	0.88	0
310	1	0	365	1	108.7778018	0	365	108.7778018	0.93	0.2	0.93	0.88	1
311	1	0	365	0	365	0	365	365	0	0.2	0.93	0.88	0
312	1	1	46.7506383	1	61.87253162	0	365	46.7506383	1.13	0.2	0.93	0.88	1
313	0	0	365	0	365	0	365	365	0	0.2	0.93	0.88	0
314	0	0	365	0	365	1	308.3311502	308.3311502	0.88	0.2	0.93	0.88	1
315	0	0	365	0	365	0	365	365	0	0.2	0.93	0.88	0
316	1	0	365	0	365	0	365	365	0	0.2	0.93	0.88	0
317	0	0	365	1	106.1388925	0	365	106.1388925	0.93	0.2	0.93	0.88	1
318	1	0	365	0	365	0	365	365	0	0.2	0.93	0.88	0
319	1	0	365	1	212.7332319	0	365	212.7332319	0.93	0.2	0.93	0.88	1
320	1	0	365	0	365	0	365	365	0	0.2	0.93	0.88	0
321	0	0	365	0	365	0	365	365	0	0.2	0.93	0.88	0
322	1	0	365	0	365	0	365	365	0	0.2	0.93	0.88	0
323	1	1	72.79683121	0	365	0	365	72.79683121	0.2	0.2	0.93	0.88	1
324	0	0	365	1	44.64116513	0	365	44.64116513	0.93	0.2	0.93	0.88	1
325	0	0	365	0	365	0	365	365	0	0.2	0.93	0.88	0
326	1	0	365	0	365	0	365	365	0	0.2	0.93	0.88	0
327	1	0	365	0	365	0	365	365	0	0.2	0.93	0.88	0
328	1	0	365	0	365	0	365	365	0	0.2	0.93	0.88	0
329	0	0	365	1	122.3679256	0	365	122.3679256	0.93	0.2	0.93	0.88	1
330	0	0	365	1	122.5419928	0	365	122.5419928	0.93	0.2	0.93	0.88	1
331	1	1	54.41165917	0	365	0	365	54.41165917	0.2	0.2	0.93	0.88	1
332	1	0	365	1	205.899914	0	365	205.899914	0.93	0.2	0.93	0.88	1
333	0	0	365	1	13.78107466	0	365	13.78107466	0.93	0.2	0.93	0.88	1
334	1	0	365	0	365	0	365	365	0	0.2	0.93	0.88	0
335	1	1	27.77443123	0	365	0	365	27.77443123	0.2	0.2	0.93	0.88	1
336	1	1	40.43157815	1	267.5522788	0	365	40.43157815	1.13	0.2	0.93	0.88	1
337	1	0	365	0	365	0	365	365	0	0.2	0.93	0.88	0
338	1	0	365	0	365	0	365	365	0	0.2	0.93	0.88	0
339	0	0	365	0	365	0	365	365	0	0.2	0.93	0.88	0
340	1	0	365	1	37.85861042	0	365	37.85861042	0.93	0.2	0.93	0.88	1
341	0	0	365	1	109.9062534	0	365	109.9062534	0.93	0.2	0.93	0.88	1
342	1	0	365	0	365	0	365	365	0	0.2	0.93	0.88	0
343	1	0	365	0	365	0	365	365	0	0.2	0.93	0.88	0
344	1	0	365	0	365	0	365	365	0	0.2	0.93	0.88	0
345	0	0	365	0	365	0	365	365	0	0.2	0.93	0.88	0
346	1	0	365	1	18.35088092	0	365	18.35088092	0.93	0.2	0.93	0.88	1
347	1	0	365	1	55.73246919	0	365	55.73246919	0.93	0.2	0.93	0.88	1
348	1	0	365	0	365	0	365	365	0	0.2	0.93	0.88	0
349	1	0	365	0	365	0	365	365	0	0.2	0.93	0.88	0
350	0	1	22.56781842	0	365	0	365	22.56781842	0.2	0.2	0.93	0.88	1
351	1	0	365	0	365	0	365	365	0	0.2	0.93	0.88	0
352	0	0	365	1	12.99009657	0	365	12.99009657	0.93	0.2	0.93	0.88	1
353	1	0	365	0	365	0	365	365	0	0.2	0.93	0.88	0
354	1	0	365	0	365	0	365	365	0	0.2	0.93	0.88	0
355	1	0	365	0	365	0	365	365	0	0.2	0.93	0.88	0
356	1	0	365	0	365	0	365	365	0	0.2	0.93	0.88	0
357	1	0	365	0	365	1	278.8212889	278.8212889	0.88	0.2	0.93	0.88	1
358	0	1	43.39150641	0	365	0	365	43.39150641	0.2	0.2	0.93	0.88	1
359	1	0	365	0	365	0	365	365	0	0.2	0.93	0.88	0
360	0	0	365	0	365	1	227.5885114	227.5885114	0.88	0.2	0.93	0.88	1
361	0	0	365	0	365	1	253.6292996	253.6292996	0.88	0.2	0.93	0.88	1
362	0	0	365	0	365	0	365	365	0	0.2	0.93	0.88	0
363	0	0	365	0	365	0	365	365	0	0.2	0.93	0.88	0
364	0	0	365	0	365	1	315.0365539	315.0365539	0.88	0.2	0.93	0.88	1
365	1	0	365	0	365	0	365	365	0	0.2	0.93	0.88	0
366	0	0	365	0	365	0	365	365	0	0.2	0.93	0.88	0
367	1	1	41.74039029	0	365	0	365	41.74039029	0.2	0.2	0.93	0.88	1
368	0	0	365	1	75.11266106	1	218.6402362	75.11266106	1.81	0.2	0.93	0.88	1
369	0	0	365	0	365	0	365	365	0	0.2	0.93	0.88	0
370	1	1	40.33689503	0	365	0	365	40.33689503	0.2	0.2	0.93	0.88	1
371	1	0	365	1	14.58458903	0	365	14.58458903	0.93	0.2	0.93	0.88	1
372	1	0	365	0	365	0	365	365	0	0.2	0.93	0.88	0
373	0	0	365	0	365	0	365	365	0	0.2	0.93	0.88	0
374	0	0	365	0	365	0	365	365	0	0.2	0.93	0.88	0
375	1	0	365	1	121.7606459	0	365	121.7606459	0.93	0.2	0.93	0.88	1
376	0	0	365	0	365	1	269.8285979	269.8285979	0.88	0.2	0.93	0.88	1
377	0	0	365	1	94.37901001	0	365	94.37901001	0.93	0.2	0.93	0.88	1
378	0	0	365	0	365	0	365	365	0	0.2	0.93	0.88	0
379	0	0	365	1	15.23809116	0	365	15.23809116	0.93	0.2	0.93	0.88	1
380	1	0	365	0	365	0	365	365	0	0.2	0.93	0.88	0
381	0	0	365	0	365	0	365	365	0	0.2	0.93	0.88	0
382	1	0	365	0	365	0	365	365	0	0.2	0.93	0.88	0
383	0	0	365	1	115.653819	0	365	115.653819	0.93	0.2	0.93	0.88	1
384	1	0	365	1	133.5356926	0	365	133.5356926	0.93	0.2	0.93	0.88	1
385	1	0	365	0	365	0	365	365	0	0.2	0.93	0.88	0
386	0	0	365	0	365	0	365	365	0	0.2	0.93	0.88	0
387	0	0	365	0	365	0	365	365	0	0.2	0.93	0.88	0
388	1	0	365	0	365	0	365	365	0	0.2	0.93	0.88	0
389	1	0	365	0	365	0	365	365	0	0.2	0.93	0.88	0
390	0	0	365	0	365	0	365	365	0	0.2	0.93	0.88	0
391	0	0	365	1	142.4078262	1	291.1054833	142.4078262	1.81	0.2	0.93	0.88	1
392	1	1	36.77352113	0	365	0	365	36.77352113	0.2	0.2	0.93	0.88	1
393	1	0	365	0	365	0	365	365	0	0.2	0.93	0.88	0
394	1	0	365	0	365	0	365	365	0	0.2	0.93	0.88	0
395	1	0	365	1	6.270937741	0	365	6.270937741	0.93	0.2	0.93	0.88	1
396	1	0	365	0	365	0	365	365	0	0.2	0.93	0.88	0
397	0	0	365	0	365	0	365	365	0	0.2	0.93	0.88	0
398	0	0	365	0	365	0	365	365	0	0.2	0.93	0.88	0
399	0	0	365	0	365	0	365	365	0	0.2	0.93	0.88	0
400	1	0	365	0	365	0	365	365	0	0.2	0.93	0.88	0
401	0	0	365	0	365	1	238.3668037	238.3668037	0.88	0.2	0.93	0.88	1
402	0	0	365	0	365	0	365	365	0	0.2	0.93	0.88	0
403	1	1	32.04546929	1	39.88652582	0	365	32.04546929	1.13	0.2	0.93	0.88	1
404	1	0	365	0	365	0	365	365	0	0.2	0.93	0.88	0
405	0	0	365	0	365	0	365	365	0	0.2	0.93	0.88	0
406	1	0	365	0	365	0	365	365	0	0.2	0.93	0.88	0
407	1	1	29.0300783	1	221.3492678	0	365	29.0300783	1.13	0.2	0.93	0.88	1
408	1	0	365	0	365	0	365	365	0	0.2	0.93	0.88	0
409	1	0	365	1	73.33440385	0	365	73.33440385	0.93	0.2	0.93	0.88	1
410	1	0	365	0	365	0	365	365	0	0.2	0.93	0.88	0
411	1	0	365	0	365	1	300.7469321	300.7469321	0.88	0.2	0.93	0.88	1
412	0	1	34.98577462	0	365	0	365	34.98577462	0.2	0.2	0.93	0.88	1
413	0	1	48.7149371	1	57.72606128	0	365	48.7149371	1.13	0.2	0.93	0.88	1
414	0	0	365	0	365	0	365	365	0	0.2	0.93	0.88	0
415	0	1	52.02316472	1	84.03526187	0	365	52.02316472	1.13	0.2	0.93	0.88	1
416	0	0	365	0	365	0	365	365	0	0.2	0.93	0.88	0
417	0	0	365	0	365	0	365	365	0	0.2	0.93	0.88	0
418	0	0	365	1	45.25724544	0	365	45.25724544	0.93	0.2	0.93	0.88	1
419	0	0	365	0	365	0	365	365	0	0.2	0.93	0.88	0
420	1	0	365	1	92.5567256	0	365	92.5567256	0.93	0.2	0.93	0.88	1
421	1	0	365	0	365	0	365	365	0	0.2	0.93	0.88	0
422	0	0	365	0	365	1	256.5238848	256.5238848	0.88	0.2	0.93	0.88	1
423	0	0	365	0	365	0	365	365	0	0.2	0.93	0.88	0
424	0	0	365	0	365	0	365	365	0	0.2	0.93	0.88	0
425	0	0	365	0	365	0	365	365	0	0.2	0.93	0.88	0
426	1	0	365	0	365	0	365	365	0	0.2	0.93	0.88	0
427	0	0	365	0	365	0	365	365	0	0.2	0.93	0.88	0
428	0	0	365	0	365	0	365	365	0	0.2	0.93	0.88	0
429	0	0	365	0	365	0	365	365	0	0.2	0.93	0.88	0
430	1	0	365	0	365	0	365	365	0	0.2	0.93	0.88	0
431	1	0	365	0	365	0	365	365	0	0.2	0.93	0.88	0
432	0	0	365	1	28.22335817	0	365	28.22335817	0.93	0.2	0.93	0.88	1
433	1	0	365	0	365	0	365	365	0	0.2	0.93	0.88	0
434	1	0	365	0	365	1	290.6132424	290.6132424	0.88	0.2	0.93	0.88	1
435	0	0	365	0	365	0	365	365	0	0.2	0.93	0.88	0
436	1	0	365	0	365	0	365	365	0	0.2	0.93	0.88	0
437	0	0	365	1	25.33877504	0	365	25.33877504	0.93	0.2	0.93	0.88	1
438	0	0	365	0	365	0	365	365	0	0.2	0.93	0.88	0
439	1	1	26.39793606	0	365	0	365	26.39793606	0.2	0.2	0.93	0.88	1
440	0	1	42.72320942	0	365	0	365	42.72320942	0.2	0.2	0.93	0.88	1
441	0	1	25.41296252	0	365	0	365	25.41296252	0.2	0.2	0.93	0.88	1
442	0	0	365	0	365	0	365	365	0	0.2	0.93	0.88	0
443	0	0	365	1	57.39096373	0	365	57.39096373	0.93	0.2	0.93	0.88	1
444	1	0	365	0	365	0	365	365	0	0.2	0.93	0.88	0
445	0	0	365	0	365	0	365	365	0	0.2	0.93	0.88	0
446	1	0	365	0	365	1	271.1576048	271.1576048	0.88	0.2	0.93	0.88	1
447	0	0	365	1	102.3400265	0	365	102.3400265	0.93	0.2	0.93	0.88	1
448	0	0	365	0	365	0	365	365	0	0.2	0.93	0.88	0
449	0	0	365	0	365	0	365	365	0	0.2	0.93	0.88	0
450	1	0	365	0	365	0	365	365	0	0.2	0.93	0.88	0
451	1	1	54.15109813	0	365	0	365	54.15109813	0.2	0.2	0.93	0.88	1
452	0	0	365	0	365	0	365	365	0	0.2	0.93	0.88	0
453	0	0	365	0	365	0	365	365	0	0.2	0.93	0.88	0
454	1	1	30.26352226	0	365	0	365	30.26352226	0.2	0.2	0.93	0.88	1
455	1	0	365	0	365	0	365	365	0	0.2	0.93	0.88	0
456	0	0	365	0	365	0	365	365	0	0.2	0.93	0.88	0
457	0	0	365	0	365	0	365	365	0	0.2	0.93	0.88	0
458	1	0	365	1	133.5223767	0	365	133.5223767	0.93	0.2	0.93	0.88	1
459	1	0	365	0	365	1	287.4767047	287.4767047	0.88	0.2	0.93	0.88	1
460	0	0	365	0	365	0	365	365	0	0.2	0.93	0.88	0
461	1	0	365	0	365	0	365	365	0	0.2	0.93	0.88	0
462	0	0	365	0	365	0	365	365	0	0.2	0.93	0.88	0
463	1	1	47.2790065	0	365	0	365	47.2790065	0.2	0.2	0.93	0.88	1
464	1	1	19.06846056	0	365	0	365	19.06846056	0.2	0.2	0.93	0.88	1
465	1	0	365	0	365	0	365	365	0	0.2	0.93	0.88	0
466	0	0	365	0	365	0	365	365	0	0.2	0.93	0.88	0
467	0	0	365	0	365	0	365	365	0	0.2	0.93	0.88	0
468	0	0	365	1	142.3814958	0	365	142.3814958	0.93	0.2	0.93	0.88	1
469	0	0	365	0	365	0	365	365	0	0.2	0.93	0.88	0
470	1	0	365	0	365	0	365	365	0	0.2	0.93	0.88	0
471	1	1	12.25756207	0	365	0	365	12.25756207	0.2	0.2	0.93	0.88	1
472	1	0	365	0	365	1	279.2318527	279.2318527	0.88	0.2	0.93	0.88	1
473	1	1	14.44484186	0	365	0	365	14.44484186	0.2	0.2	0.93	0.88	1
474	0	0	365	0	365	0	365	365	0	0.2	0.93	0.88	0
475	1	0	365	0	365	0	365	365	0	0.2	0.93	0.88	0
476	1	0	365	0	365	0	365	365	0	0.2	0.93	0.88	0
477	1	0	365	0	365	0	365	365	0	0.2	0.93	0.88	0
478	1	0	365	0	365	0	365	365	0	0.2	0.93	0.88	0
479	1	0	365	0	365	0	365	365	0	0.2	0.93	0.88	0
480	0	0	365	0	365	0	365	365	0	0.2	0.93	0.88	0
481	0	1	23.66075545	0	365	0	365	23.66075545	0.2	0.2	0.93	0.88	1
482	1	0	365	0	365	0	365	365	0	0.2	0.93	0.88	0
483	0	0	365	0	365	1	334.1499669	334.1499669	0.88	0.2	0.93	0.88	1
484	1	1	13.64301355	0	365	0	365	13.64301355	0.2	0.2	0.93	0.88	1
485	0	0	365	0	365	0	365	365	0	0.2	0.93	0.88	0
486	1	0	365	0	365	0	365	365	0	0.2	0.93	0.88	0
487	1	0	365	0	365	0	365	365	0	0.2	0.93	0.88	0
488	1	0	365	0	365	0	365	365	0	0.2	0.93	0.88	0
489	0	0	365	0	365	0	365	365	0	0.2	0.93	0.88	0
490	1	1	44.75649823	0	365	0	365	44.75649823	0.2	0.2	0.93	0.88	1
491	1	0	365	0	365	0	365	365	0	0.2	0.93	0.88	0
492	0	0	365	0	365	0	365	365	0	0.2	0.93	0.88	0
493	0	0	365	0	365	1	266.0768888	266.0768888	0.88	0.2	0.93	0.88	1
494	1	0	365	0	365	0	365	365	0	0.2	0.93	0.88	0
495	0	0	365	0	365	0	365	365	0	0.2	0.93	0.88	0
496	1	0	365	0	365	0	365	365	0	0.2	0.93	0.88	0
497	1	0	365	0	365	0	365	365	0	0.2	0.93	0.88	0
498	1	0	365	0	365	0	365	365	0	0.2	0.93	0.88	0
499	0	0	365	1	136.8587877	0	365	136.8587877	0.93	0.2	0.93	0.88	1
500	1	1	23.23228867	0	365	0	365	23.23228867	0.2	0.2	0.93	0.88	1
501	1	0	365	0	365	0	365	365	0	0.2	0.93	0.88	0
502	1	0	365	0	365	0	365	365	0	0.2	0.93	0.88	0
503	1	0	365	0	365	0	365	365	0	0.2	0.93	0.88	0
504	0	0	365	1	84.451981	0	365	84.451981	0.93	0.2	0.93	0.88	1
505	1	1	32.90547567	0	365	0	365	32.90547567	0.2	0.2	0.93	0.88	1
506	0	0	365	0	365	1	250.471836	250.471836	0.88	0.2	0.93	0.88	1
507	1	0	365	0	365	0	365	365	0	0.2	0.93	0.88	0
508	1	0	365	0	365	0	365	365	0	0.2	0.93	0.88	0
509	0	0	365	0	365	0	365	365	0	0.2	0.93	0.88	0
510	0	0	365	1	28.15129577	0	365	28.15129577	0.93	0.2	0.93	0.88	1
511	1	0	365	0	365	0	365	365	0	0.2	0.93	0.88	0
512	0	1	36.00442504	0	365	1	303.9605544	36.00442504	1.08	0.2	0.93	0.88	1
513	0	0	365	0	365	0	365	365	0	0.2	0.93	0.88	0
514	1	0	365	0	365	0	365	365	0	0.2	0.93	0.88	0
515	0	0	365	0	365	0	365	365	0	0.2	0.93	0.88	0
516	0	0	365	0	365	0	365	365	0	0.2	0.93	0.88	0
517	1	0	365	1	63.12863628	0	365	63.12863628	0.93	0.2	0.93	0.88	1
518	0	1	24.55040062	0	365	0	365	24.55040062	0.2	0.2	0.93	0.88	1
519	1	0	365	0	365	1	260.2911757	260.2911757	0.88	0.2	0.93	0.88	1
520	1	0	365	0	365	0	365	365	0	0.2	0.93	0.88	0
521	1	0	365	0	365	0	365	365	0	0.2	0.93	0.88	0
522	0	0	365	0	365	0	365	365	0	0.2	0.93	0.88	0
523	1	0	365	0	365	1	242.239202	242.239202	0.88	0.2	0.93	0.88	1
524	0	0	365	1	64.0671313	0	365	64.0671313	0.93	0.2	0.93	0.88	1
525	1	0	365	0	365	0	365	365	0	0.2	0.93	0.88	0
526	0	0	365	1	107.4892967	0	365	107.4892967	0.93	0.2	0.93	0.88	1
527	1	0	365	0	365	0	365	365	0	0.2	0.93	0.88	0
528	0	1	25.09001499	0	365	0	365	25.09001499	0.2	0.2	0.93	0.88	1
529	1	0	365	0	365	0	365	365	0	0.2	0.93	0.88	0
530	0	0	365	0	365	0	365	365	0	0.2	0.93	0.88	0
531	1	1	37.42396798	0	365	0	365	37.42396798	0.2	0.2	0.93	0.88	1
532	1	1	49.7907774	1	69.62661592	0	365	49.7907774	1.13	0.2	0.93	0.88	1
533	1	1	28.48410271	0	365	1	263.6328871	28.48410271	1.08	0.2	0.93	0.88	1
534	1	0	365	0	365	0	365	365	0	0.2	0.93	0.88	0
535	1	0	365	0	365	1	261.934587	261.934587	0.88	0.2	0.93	0.88	1
536	1	1	48.15024665	0	365	0	365	48.15024665	0.2	0.2	0.93	0.88	1
537	0	0	365	0	365	0	365	365	0	0.2	0.93	0.88	0
538	0	0	365	0	365	0	365	365	0	0.2	0.93	0.88	0
539	1	0	365	0	365	0	365	365	0	0.2	0.93	0.88	0
540	0	0	365	0	365	0	365	365	0	0.2	0.93	0.88	0
541	1	0	365	0	365	0	365	365	0	0.2	0.93	0.88	0
542	0	0	365	0	365	0	365	365	0	0.2	0.93	0.88	0
543	1	0	365	0	365	0	365	365	0	0.2	0.93	0.88	0
544	1	0	365	0	365	0	365	365	0	0.2	0.93	0.88	0
545	1	0	365	0	365	0	365	365	0	0.2	0.93	0.88	0
546	1	0	365	0	365	0	365	365	0	0.2	0.93	0.88	0
547	0	0	365	0	365	1	281.6001135	281.6001135	0.88	0.2	0.93	0.88	1
548	1	0	365	0	365	0	365	365	0	0.2	0.93	0.88	0
549	1	0	365	0	365	0	365	365	0	0.2	0.93	0.88	0
550	1	0	365	0	365	0	365	365	0	0.2	0.93	0.88	0
551	1	0	365	0	365	0	365	365	0	0.2	0.93	0.88	0
552	0	0	365	0	365	0	365	365	0	0.2	0.93	0.88	0
553	0	0	365	0	365	0	365	365	0	0.2	0.93	0.88	0
554	0	1	53.289543	0	365	0	365	53.289543	0.2	0.2	0.93	0.88	1
555	1	0	365	0	365	0	365	365	0	0.2	0.93	0.88	0
556	1	0	365	0	365	0	365	365	0	0.2	0.93	0.88	0
557	1	0	365	0	365	0	365	365	0	0.2	0.93	0.88	0
558	0	1	29.8963053	0	365	0	365	29.8963053	0.2	0.2	0.93	0.88	1
559	1	0	365	1	31.50981503	0	365	31.50981503	0.93	0.2	0.93	0.88	1
560	0	0	365	0	365	0	365	365	0	0.2	0.93	0.88	0
561	0	0	365	0	365	0	365	365	0	0.2	0.93	0.88	0
562	0	0	365	0	365	0	365	365	0	0.2	0.93	0.88	0
563	0	0	365	0	365	0	365	365	0	0.2	0.93	0.88	0
564	1	0	365	0	365	0	365	365	0	0.2	0.93	0.88	0
565	0	0	365	0	365	0	365	365	0	0.2	0.93	0.88	0
566	0	0	365	0	365	1	294.0795224	294.0795224	0.88	0.2	0.93	0.88	1
567	0	0	365	0	365	0	365	365	0	0.2	0.93	0.88	0
568	0	0	365	1	15.43984274	0	365	15.43984274	0.93	0.2	0.93	0.88	1
569	0	0	365	1	154.475809	1	256.7253705	154.475809	1.81	0.2	0.93	0.88	1
570	1	0	365	0	365	0	365	365	0	0.2	0.93	0.88	0
571	0	0	365	0	365	0	365	365	0	0.2	0.93	0.88	0
572	1	0	365	0	365	0	365	365	0	0.2	0.93	0.88	0
573	1	0	365	0	365	0	365	365	0	0.2	0.93	0.88	0
574	0	0	365	0	365	0	365	365	0	0.2	0.93	0.88	0
575	0	0	365	0	365	0	365	365	0	0.2	0.93	0.88	0
576	0	1	43.19388158	0	365	0	365	43.19388158	0.2	0.2	0.93	0.88	1
577	0	0	365	1	146.4491959	0	365	146.4491959	0.93	0.2	0.93	0.88	1
578	0	0	365	0	365	0	365	365	0	0.2	0.93	0.88	0
579	0	0	365	0	365	0	365	365	0	0.2	0.93	0.88	0
580	0	0	365	0	365	0	365	365	0	0.2	0.93	0.88	0
581	1	0	365	0	365	0	365	365	0	0.2	0.93	0.88	0
582	1	0	365	0	365	0	365	365	0	0.2	0.93	0.88	0
583	1	0	365	0	365	0	365	365	0	0.2	0.93	0.88	0
584	0	0	365	1	123.1002767	0	365	123.1002767	0.93	0.2	0.93	0.88	1
585	0	0	365	0	365	0	365	365	0	0.2	0.93	0.88	0
586	0	0	365	0	365	0	365	365	0	0.2	0.93	0.88	0
587	0	0	365	1	55.8921176	0	365	55.8921176	0.93	0.2	0.93	0.88	1
588	0	0	365	0	365	0	365	365	0	0.2	0.93	0.88	0
589	1	0	365	0	365	0	365	365	0	0.2	0.93	0.88	0
590	1	0	365	0	365	0	365	365	0	0.2	0.93	0.88	0
591	1	0	365	0	365	0	365	365	0	0.2	0.93	0.88	0
592	1	0	365	0	365	0	365	365	0	0.2	0.93	0.88	0
593	0	0	365	0	365	0	365	365	0	0.2	0.93	0.88	0
594	0	0	365	0	365	0	365	365	0	0.2	0.93	0.88	0
595	1	1	54.22509927	0	365	0	365	54.22509927	0.2	0.2	0.93	0.88	1
596	1	0	365	0	365	0	365	365	0	0.2	0.93	0.88	0
597	1	0	365	0	365	0	365	365	0	0.2	0.93	0.88	0
598	1	0	365	1	11.16218378	0	365	11.16218378	0.93	0.2	0.93	0.88	1
599	1	0	365	0	365	0	365	365	0	0.2	0.93	0.88	0
600	0	0	365	0	365	0	365	365	0	0.2	0.93	0.88	0
601	0	0	365	0	365	0	365	365	0	0.2	0.93	0.88	0
602	1	0	365	0	365	0	365	365	0	0.2	0.93	0.88	0
603	1	1	47.55482924	0	365	0	365	47.55482924	0.2	0.2	0.93	0.88	1
604	0	1	23.07475878	0	365	1	299.8467823	23.07475878	1.08	0.2	0.93	0.88	1
605	1	0	365	0	365	0	365	365	0	0.2	0.93	0.88	0
606	0	0	365	0	365	0	365	365	0	0.2	0.93	0.88	0
607	1	0	365	0	365	0	365	365	0	0.2	0.93	0.88	0
608	0	0	365	0	365	0	365	365	0	0.2	0.93	0.88	0
609	1	1	44.02220098	0	365	0	365	44.02220098	0.2	0.2	0.93	0.88	1
610	0	0	365	1	93.2071066	0	365	93.2071066	0.93	0.2	0.93	0.88	1
611	0	0	365	0	365	0	365	365	0	0.2	0.93	0.88	0
612	0	0	365	0	365	0	365	365	0	0.2	0.93	0.88	0
613	0	0	365	0	365	0	365	365	0	0.2	0.93	0.88	0
614	1	0	365	1	12.45834521	0	365	12.45834521	0.93	0.2	0.93	0.88	1
615	0	0	365	1	105.3997001	0	365	105.3997001	0.93	0.2	0.93	0.88	1
616	0	0	365	0	365	1	315.4846007	315.4846007	0.88	0.2	0.93	0.88	1
617	0	0	365	0	365	0	365	365	0	0.2	0.93	0.88	0
618	0	0	365	0	365	0	365	365	0	0.2	0.93	0.88	0
619	1	0	365	0	365	0	365	365	0	0.2	0.93	0.88	0
620	1	0	365	0	365	0	365	365	0	0.2	0.93	0.88	0
621	0	0	365	1	103.6444513	0	365	103.6444513	0.93	0.2	0.93	0.88	1
622	1	0	365	0	365	0	365	365	0	0.2	0.93	0.88	0
623	1	0	365	0	365	0	365	365	0	0.2	0.93	0.88	0
624	1	0	365	0	365	0	365	365	0	0.2	0.93	0.88	0
625	0	0	365	0	365	0	365	365	0	0.2	0.93	0.88	0
626	0	0	365	1	65.88438389	0	365	65.88438389	0.93	0.2	0.93	0.88	1
627	0	0	365	0	365	0	365	365	0	0.2	0.93	0.88	0
628	0	0	365	0	365	0	365	365	0	0.2	0.93	0.88	0
629	1	0	365	0	365	0	365	365	0	0.2	0.93	0.88	0
630	0	0	365	0	365	0	365	365	0	0.2	0.93	0.88	0
631	1	0	365	0	365	0	365	365	0	0.2	0.93	0.88	0
632	1	0	365	0	365	0	365	365	0	0.2	0.93	0.88	0
633	1	0	365	0	365	0	365	365	0	0.2	0.93	0.88	0
634	1	0	365	0	365	0	365	365	0	0.2	0.93	0.88	0
635	0	0	365	0	365	0	365	365	0	0.2	0.93	0.88	0
636	0	0	365	0	365	0	365	365	0	0.2	0.93	0.88	0
637	0	0	365	1	139.9440878	0	365	139.9440878	0.93	0.2	0.93	0.88	1
638	0	0	365	1	23.28170832	0	365	23.28170832	0.93	0.2	0.93	0.88	1
639	0	0	365	0	365	0	365	365	0	0.2	0.93	0.88	0
640	1	0	365	0	365	1	261.5117572	261.5117572	0.88	0.2	0.93	0.88	1
641	0	0	365	0	365	0	365	365	0	0.2	0.93	0.88	0
642	1	1	8.268247495	0	365	0	365	8.268247495	0.2	0.2	0.93	0.88	1
643	0	0	365	0	365	0	365	365	0	0.2	0.93	0.88	0
644	0	0	365	0	365	0	365	365	0	0.2	0.93	0.88	0
645	1	0	365	0	365	0	365	365	0	0.2	0.93	0.88	0
646	1	0	365	0	365	0	365	365	0	0.2	0.93	0.88	0
647	0	0	365	0	365	0	365	365	0	0.2	0.93	0.88	0
648	1	0	365	0	365	0	365	365	0	0.2	0.93	0.88	0
649	1	0	365	0	365	0	365	365	0	0.2	0.93	0.88	0
650	1	0	365	1	41.00562826	0	365	41.00562826	0.93	0.2	0.93	0.88	1
651	0	0	365	1	32.0163301	0	365	32.0163301	0.93	0.2	0.93	0.88	1
652	1	1	55.24102043	0	365	0	365	55.24102043	0.2	0.2	0.93	0.88	1
653	0	0	365	0	365	0	365	365	0	0.2	0.93	0.88	0
654	0	0	365	0	365	0	365	365	0	0.2	0.93	0.88	0
655	1	0	365	0	365	0	365	365	0	0.2	0.93	0.88	0
656	1	0	365	0	365	0	365	365	0	0.2	0.93	0.88	0
657	0	0	365	0	365	0	365	365	0	0.2	0.93	0.88	0
658	0	0	365	0	365	0	365	365	0	0.2	0.93	0.88	0
659	0	0	365	1	48.34861642	0	365	48.34861642	0.93	0.2	0.93	0.88	1
660	1	0	365	1	132.363405	0	365	132.363405	0.93	0.2	0.93	0.88	1
661	1	1	15.28128373	0	365	0	365	15.28128373	0.2	0.2	0.93	0.88	1
662	1	0	365	0	365	1	290.9175778	290.9175778	0.88	0.2	0.93	0.88	1
663	0	0	365	0	365	0	365	365	0	0.2	0.93	0.88	0
664	1	0	365	0	365	0	365	365	0	0.2	0.93	0.88	0
665	1	0	365	0	365	0	365	365	0	0.2	0.93	0.88	0
666	0	0	365	0	365	0	365	365	0	0.2	0.93	0.88	0
667	1	0	365	0	365	0	365	365	0	0.2	0.93	0.88	0
668	0	0	365	0	365	0	365	365	0	0.2	0.93	0.88	0
669	0	0	365	0	365	0	365	365	0	0.2	0.93	0.88	0
670	1	0	365	0	365	1	220.2234808	220.2234808	0.88	0.2	0.93	0.88	1
671	1	0	365	0	365	0	365	365	0	0.2	0.93	0.88	0
672	1	1	28.70692653	0	365	1	284.5731694	28.70692653	1.08	0.2	0.93	0.88	1
673	1	0	365	0	365	0	365	365	0	0.2	0.93	0.88	0
674	0	1	20.02948213	0	365	0	365	20.02948213	0.2	0.2	0.93	0.88	1
675	0	0	365	0	365	0	365	365	0	0.2	0.93	0.88	0
676	0	0	365	0	365	0	365	365	0	0.2	0.93	0.88	0
677	0	0	365	0	365	0	365	365	0	0.2	0.93	0.88	0
678	0	0	365	0	365	0	365	365	0	0.2	0.93	0.88	0
679	0	0	365	0	365	0	365	365	0	0.2	0.93	0.88	0
680	1	0	365	0	365	0	365	365	0	0.2	0.93	0.88	0
681	0	0	365	0	365	1	271.6522315	271.6522315	0.88	0.2	0.93	0.88	1
682	0	0	365	0	365	0	365	365	0	0.2	0.93	0.88	0
683	0	0	365	1	48.50717629	0	365	48.50717629	0.93	0.2	0.93	0.88	1
684	0	0	365	1	142.4855933	1	295.0083064	142.4855933	1.81	0.2	0.93	0.88	1
685	1	0	365	0	365	0	365	365	0	0.2	0.93	0.88	0
686	1	1	57.92202296	0	365	0	365	57.92202296	0.2	0.2	0.93	0.88	1
687	1	0	365	0	365	0	365	365	0	0.2	0.93	0.88	0
688	1	0	365	0	365	0	365	365	0	0.2	0.93	0.88	0
689	0	0	365	1	51.67129714	0	365	51.67129714	0.93	0.2	0.93	0.88	1
690	0	0	365	0	365	0	365	365	0	0.2	0.93	0.88	0
691	1	0	365	0	365	0	365	365	0	0.2	0.93	0.88	0
692	0	0	365	0	365	0	365	365	0	0.2	0.93	0.88	0
693	1	0	365	0	365	0	365	365	0	0.2	0.93	0.88	0
694	0	0	365	0	365	1	244.12818	244.12818	0.88	0.2	0.93	0.88	1
695	1	0	365	0	365	0	365	365	0	0.2	0.93	0.88	0
696	1	0	365	0	365	0	365	365	0	0.2	0.93	0.88	0
697	1	1	46.60992938	0	365	0	365	46.60992938	0.2	0.2	0.93	0.88	1
698	1	0	365	0	365	0	365	365	0	0.2	0.93	0.88	0
699	0	1	46.64971243	0	365	0	365	46.64971243	0.2	0.2	0.93	0.88	1
700	1	1	48.23823245	0	365	0	365	48.23823245	0.2	0.2	0.93	0.88	1
701	0	0	365	0	365	0	365	365	0	0.2	0.93	0.88	0
702	1	0	365	0	365	0	365	365	0	0.2	0.93	0.88	0
703	0	0	365	0	365	0	365	365	0	0.2	0.93	0.88	0
704	1	0	365	0	365	1	273.4928528	273.4928528	0.88	0.2	0.93	0.88	1
705	0	0	365	0	365	0	365	365	0	0.2	0.93	0.88	0
706	0	0	365	0	365	0	365	365	0	0.2	0.93	0.88	0
707	0	0	365	0	365	0	365	365	0	0.2	0.93	0.88	0
708	1	1	57.84743374	0	365	0	365	57.84743374	0.2	0.2	0.93	0.88	1
709	0	0	365	0	365	0	365	365	0	0.2	0.93	0.88	0
710	0	0	365	0	365	0	365	365	0	0.2	0.93	0.88	0
711	0	0	365	0	365	0	365	365	0	0.2	0.93	0.88	0
712	0	0	365	0	365	0	365	365	0	0.2	0.93	0.88	0
713	0	0	365	0	365	0	365	365	0	0.2	0.93	0.88	0
714	1	1	25.84607206	0	365	0	365	25.84607206	0.2	0.2	0.93	0.88	1
715	1	0	365	0	365	0	365	365	0	0.2	0.93	0.88	0
716	0	0	365	1	69.3420614	0	365	69.3420614	0.93	0.2	0.93	0.88	1
717	0	0	365	0	365	0	365	365	0	0.2	0.93	0.88	0
718	0	0	365	1	165.4892543	1	278.3322626	165.4892543	1.81	0.2	0.93	0.88	1
719	0	0	365	0	365	0	365	365	0	0.2	0.93	0.88	0
720	0	0	365	1	252.2381925	0	365	252.2381925	0.93	0.2	0.93	0.88	1
721	0	0	365	0	365	0	365	365	0	0.2	0.93	0.88	0
722	1	0	365	0	365	1	284.4604187	284.4604187	0.88	0.2	0.93	0.88	1
723	1	0	365	1	47.3786747	0	365	47.3786747	0.93	0.2	0.93	0.88	1
724	1	0	365	0	365	1	309.7397976	309.7397976	0.88	0.2	0.93	0.88	1
725	0	0	365	0	365	0	365	365	0	0.2	0.93	0.88	0
726	0	0	365	0	365	0	365	365	0	0.2	0.93	0.88	0
727	1	0	365	0	365	0	365	365	0	0.2	0.93	0.88	0
728	0	0	365	0	365	0	365	365	0	0.2	0.93	0.88	0
729	0	1	39.78163812	0	365	0	365	39.78163812	0.2	0.2	0.93	0.88	1
730	0	0	365	0	365	0	365	365	0	0.2	0.93	0.88	0
731	1	0	365	0	365	0	365	365	0	0.2	0.93	0.88	0
732	1	1	33.82547265	0	365	0	365	33.82547265	0.2	0.2	0.93	0.88	1
733	1	0	365	0	365	0	365	365	0	0.2	0.93	0.88	0
734	1	0	365	0	365	0	365	365	0	0.2	0.93	0.88	0
735	1	1	53.89748802	0	365	0	365	53.89748802	0.2	0.2	0.93	0.88	1
736	1	0	365	0	365	1	258.4684299	258.4684299	0.88	0.2	0.93	0.88	1
737	1	0	365	0	365	0	365	365	0	0.2	0.93	0.88	0
738	1	0	365	0	365	0	365	365	0	0.2	0.93	0.88	0
739	0	0	365	0	365	0	365	365	0	0.2	0.93	0.88	0
740	0	0	365	0	365	0	365	365	0	0.2	0.93	0.88	0
741	1	0	365	1	109.4984447	0	365	109.4984447	0.93	0.2	0.93	0.88	1
742	0	0	365	0	365	0	365	365	0	0.2	0.93	0.88	0
743	1	0	365	0	365	0	365	365	0	0.2	0.93	0.88	0
744	0	0	365	0	365	0	365	365	0	0.2	0.93	0.88	0
745	0	0	365	0	365	0	365	365	0	0.2	0.93	0.88	0
746	0	0	365	1	64.1168574	0	365	64.1168574	0.93	0.2	0.93	0.88	1
747	1	0	365	0	365	0	365	365	0	0.2	0.93	0.88	0
748	0	0	365	0	365	0	365	365	0	0.2	0.93	0.88	0
749	1	0	365	0	365	0	365	365	0	0.2	0.93	0.88	0
750	1	0	365	0	365	0	365	365	0	0.2	0.93	0.88	0
751	1	0	365	0	365	0	365	365	0	0.2	0.93	0.88	0
752	0	0	365	0	365	0	365	365	0	0.2	0.93	0.88	0
753	1	0	365	0	365	0	365	365	0	0.2	0.93	0.88	0
754	0	1	6.48294514	0	365	0	365	6.48294514	0.2	0.2	0.93	0.88	1
755	0	0	365	0	365	0	365	365	0	0.2	0.93	0.88	0
756	0	0	365	0	365	0	365	365	0	0.2	0.93	0.88	0
757	1	1	32.36750276	1	169.009359	0	365	32.36750276	1.13	0.2	0.93	0.88	1
758	1	1	49.77085793	0	365	0	365	49.77085793	0.2	0.2	0.93	0.88	1
759	1	0	365	0	365	0	365	365	0	0.2	0.93	0.88	0
760	1	1	34.43848854	0	365	0	365	34.43848854	0.2	0.2	0.93	0.88	1
761	0	0	365	0	365	0	365	365	0	0.2	0.93	0.88	0
762	1	0	365	1	17.33161935	0	365	17.33161935	0.93	0.2	0.93	0.88	1
763	0	0	365	0	365	0	365	365	0	0.2	0.93	0.88	0
764	0	0	365	0	365	0	365	365	0	0.2	0.93	0.88	0
765	0	0	365	1	18.14035339	0	365	18.14035339	0.93	0.2	0.93	0.88	1
766	0	0	365	0	365	0	365	365	0	0.2	0.93	0.88	0
767	1	1	22.91131094	0	365	0	365	22.91131094	0.2	0.2	0.93	0.88	1
768	1	0	365	0	365	0	365	365	0	0.2	0.93	0.88	0
769	1	0	365	1	193.9307067	1	263.9628889	193.9307067	1.81	0.2	0.93	0.88	1
770	1	1	27.48809938	0	365	0	365	27.48809938	0.2	0.2	0.93	0.88	1
771	1	0	365	1	93.62872553	0	365	93.62872553	0.93	0.2	0.93	0.88	1
772	1	1	43.72169265	0	365	0	365	43.72169265	0.2	0.2	0.93	0.88	1
773	0	0	365	1	101.8930695	0	365	101.8930695	0.93	0.2	0.93	0.88	1
774	0	0	365	0	365	0	365	365	0	0.2	0.93	0.88	0
775	0	0	365	0	365	0	365	365	0	0.2	0.93	0.88	0
776	0	0	365	0	365	0	365	365	0	0.2	0.93	0.88	0
777	0	0	365	0	365	0	365	365	0	0.2	0.93	0.88	0
778	0	0	365	0	365	1	280.4798979	280.4798979	0.88	0.2	0.93	0.88	1
779	0	0	365	0	365	0	365	365	0	0.2	0.93	0.88	0
780	1	0	365	1	105.5616176	0	365	105.5616176	0.93	0.2	0.93	0.88	1
781	0	0	365	1	131.6100777	0	365	131.6100777	0.93	0.2	0.93	0.88	1
782	0	0	365	0	365	0	365	365	0	0.2	0.93	0.88	0
783	1	0	365	0	365	0	365	365	0	0.2	0.93	0.88	0
784	0	0	365	0	365	0	365	365	0	0.2	0.93	0.88	0
785	1	0	365	1	122.6779963	0	365	122.6779963	0.93	0.2	0.93	0.88	1
786	0	0	365	0	365	0	365	365	0	0.2	0.93	0.88	0
787	0	1	35.33887953	0	365	0	365	35.33887953	0.2	0.2	0.93	0.88	1
788	0	0	365	1	39.39461672	0	365	39.39461672	0.93	0.2	0.93	0.88	1
789	1	1	39.93823942	0	365	0	365	39.93823942	0.2	0.2	0.93	0.88	1
790	1	1	28.37402156	0	365	0	365	28.37402156	0.2	0.2	0.93	0.88	1
791	1	0	365	0	365	0	365	365	0	0.2	0.93	0.88	0
792	1	0	365	0	365	0	365	365	0	0.2	0.93	0.88	0
793	1	0	365	0	365	0	365	365	0	0.2	0.93	0.88	0
794	0	0	365	0	365	0	365	365	0	0.2	0.93	0.88	0
795	1	0	365	0	365	0	365	365	0	0.2	0.93	0.88	0
796	1	0	365	0	365	0	365	365	0	0.2	0.93	0.88	0
797	0	0	365	0	365	0	365	365	0	0.2	0.93	0.88	0
798	0	0	365	0	365	0	365	365	0	0.2	0.93	0.88	0
799	1	0	365	0	365	0	365	365	0	0.2	0.93	0.88	0
800	1	0	365	0	365	1	329.5067536	329.5067536	0.88	0.2	0.93	0.88	1
801	1	0	365	0	365	0	365	365	0	0.2	0.93	0.88	0
802	1	0	365	0	365	0	365	365	0	0.2	0.93	0.88	0
803	0	0	365	0	365	0	365	365	0	0.2	0.93	0.88	0
804	1	0	365	0	365	0	365	365	0	0.2	0.93	0.88	0
805	1	0	365	0	365	0	365	365	0	0.2	0.93	0.88	0
806	0	0	365	0	365	0	365	365	0	0.2	0.93	0.88	0
807	1	0	365	0	365	0	365	365	0	0.2	0.93	0.88	0
808	0	0	365	0	365	0	365	365	0	0.2	0.93	0.88	0
809	0	0	365	0	365	0	365	365	0	0.2	0.93	0.88	0
810	0	0	365	0	365	0	365	365	0	0.2	0.93	0.88	0
811	0	0	365	1	33.94379695	0	365	33.94379695	0.93	0.2	0.93	0.88	1
812	0	0	365	1	48.65659323	0	365	48.65659323	0.93	0.2	0.93	0.88	1
813	1	0	365	0	365	0	365	365	0	0.2	0.93	0.88	0
814	1	0	365	0	365	0	365	365	0	0.2	0.93	0.88	0
815	1	0	365	0	365	0	365	365	0	0.2	0.93	0.88	0
816	1	0	365	1	70.29911292	0	365	70.29911292	0.93	0.2	0.93	0.88	1
817	1	1	25.20630123	0	365	0	365	25.20630123	0.2	0.2	0.93	0.88	1
818	1	1	44.93595879	0	365	0	365	44.93595879	0.2	0.2	0.93	0.88	1
819	0	0	365	0	365	0	365	365	0	0.2	0.93	0.88	0
820	1	0	365	0	365	0	365	365	0	0.2	0.93	0.88	0
821	0	0	365	0	365	0	365	365	0	0.2	0.93	0.88	0
822	0	0	365	0	365	1	292.5313453	292.5313453	0.88	0.2	0.93	0.88	1
823	0	0	365	0	365	0	365	365	0	0.2	0.93	0.88	0
824	1	0	365	0	365	0	365	365	0	0.2	0.93	0.88	0
825	1	1	39.57860471	0	365	0	365	39.57860471	0.2	0.2	0.93	0.88	1
826	0	1	44.15130024	0	365	0	365	44.15130024	0.2	0.2	0.93	0.88	1
827	1	0	365	0	365	0	365	365	0	0.2	0.93	0.88	0
828	1	1	31.48708572	0	365	0	365	31.48708572	0.2	0.2	0.93	0.88	1
829	1	1	40.71792498	0	365	0	365	40.71792498	0.2	0.2	0.93	0.88	1
830	0	0	365	0	365	0	365	365	0	0.2	0.93	0.88	0
831	1	0	365	0	365	0	365	365	0	0.2	0.93	0.88	0
832	0	0	365	0	365	1	246.7717298	246.7717298	0.88	0.2	0.93	0.88	1
833	0	0	365	0	365	0	365	365	0	0.2	0.93	0.88	0
834	0	1	26.62056261	0	365	0	365	26.62056261	0.2	0.2	0.93	0.88	1
835	0	0	365	0	365	0	365	365	0	0.2	0.93	0.88	0
836	1	0	365	0	365	0	365	365	0	0.2	0.93	0.88	0
837	0	1	33.82962891	0	365	0	365	33.82962891	0.2	0.2	0.93	0.88	1
838	0	0	365	0	365	0	365	365	0	0.2	0.93	0.88	0
839	1	0	365	1	86.83469791	0	365	86.83469791	0.93	0.2	0.93	0.88	1
840	1	0	365	0	365	0	365	365	0	0.2	0.93	0.88	0
841	1	0	365	0	365	0	365	365	0	0.2	0.93	0.88	0
842	0	0	365	0	365	0	365	365	0	0.2	0.93	0.88	0
843	1	1	49.51720429	1	67.28054595	0	365	49.51720429	1.13	0.2	0.93	0.88	1
844	1	0	365	0	365	0	365	365	0	0.2	0.93	0.88	0
845	1	0	365	0	365	0	365	365	0	0.2	0.93	0.88	0
846	0	0	365	0	365	1	227.4224778	227.4224778	0.88	0.2	0.93	0.88	1
847	1	0	365	1	87.32080217	1	259.8517106	87.32080217	1.81	0.2	0.93	0.88	1
848	0	0	365	1	182.6630458	0	365	182.6630458	0.93	0.2	0.93	0.88	1
849	0	0	365	0	365	0	365	365	0	0.2	0.93	0.88	0
850	1	1	17.91071557	0	365	0	365	17.91071557	0.2	0.2	0.93	0.88	1
851	1	0	365	0	365	0	365	365	0	0.2	0.93	0.88	0
852	1	0	365	0	365	0	365	365	0	0.2	0.93	0.88	0
853	0	0	365	0	365	0	365	365	0	0.2	0.93	0.88	0
854	1	0	365	0	365	0	365	365	0	0.2	0.93	0.88	0
855	0	0	365	0	365	0	365	365	0	0.2	0.93	0.88	0
856	0	0	365	1	42.46657606	0	365	42.46657606	0.93	0.2	0.93	0.88	1
857	0	0	365	0	365	0	365	365	0	0.2	0.93	0.88	0
858	1	0	365	0	365	0	365	365	0	0.2	0.93	0.88	0
859	0	0	365	1	109.2664372	0	365	109.2664372	0.93	0.2	0.93	0.88	1
860	1	0	365	0	365	0	365	365	0	0.2	0.93	0.88	0
861	1	0	365	0	365	0	365	365	0	0.2	0.93	0.88	0
862	0	0	365	0	365	0	365	365	0	0.2	0.93	0.88	0
863	1	0	365	0	365	0	365	365	0	0.2	0.93	0.88	0
864	0	0	365	0	365	0	365	365	0	0.2	0.93	0.88	0
865	0	0	365	0	365	1	288.4794374	288.4794374	0.88	0.2	0.93	0.88	1
866	1	0	365	0	365	0	365	365	0	0.2	0.93	0.88	0
867	1	0	365	0	365	0	365	365	0	0.2	0.93	0.88	0
868	0	0	365	0	365	0	365	365	0	0.2	0.93	0.88	0
869	1	1	27.58667354	1	212.9100496	0	365	27.58667354	1.13	0.2	0.93	0.88	1
870	1	0	365	0	365	0	365	365	0	0.2	0.93	0.88	0
871	0	0	365	0	365	0	365	365	0	0.2	0.93	0.88	0
872	0	0	365	0	365	0	365	365	0	0.2	0.93	0.88	0
873	0	0	365	0	365	0	365	365	0	0.2	0.93	0.88	0
874	0	0	365	0	365	0	365	365	0	0.2	0.93	0.88	0
875	0	0	365	0	365	0	365	365	0	0.2	0.93	0.88	0
876	1	1	20.28933569	0	365	0	365	20.28933569	0.2	0.2	0.93	0.88	1
877	0	0	365	1	16.95407768	0	365	16.95407768	0.93	0.2	0.93	0.88	1
878	0	0	365	0	365	0	365	365	0	0.2	0.93	0.88	0
879	0	1	25.11773188	0	365	1	268.0822601	25.11773188	1.08	0.2	0.93	0.88	1
880	0	0	365	1	197.3832311	0	365	197.3832311	0.93	0.2	0.93	0.88	1
881	0	0	365	0	365	0	365	365	0	0.2	0.93	0.88	0
882	1	0	365	0	365	0	365	365	0	0.2	0.93	0.88	0
883	1	0	365	0	365	0	365	365	0	0.2	0.93	0.88	0
884	0	0	365	1	4.433978316	0	365	4.433978316	0.93	0.2	0.93	0.88	1
885	0	1	34.87344917	1	49.53218075	0	365	34.87344917	1.13	0.2	0.93	0.88	1
886	1	0	365	0	365	0	365	365	0	0.2	0.93	0.88	0
887	1	0	365	0	365	0	365	365	0	0.2	0.93	0.88	0
888	1	1	20.87800615	0	365	0	365	20.87800615	0.2	0.2	0.93	0.88	1
889	1	1	50.13566373	0	365	0	365	50.13566373	0.2	0.2	0.93	0.88	1
890	1	0	365	0	365	0	365	365	0	0.2	0.93	0.88	0
891	1	0	365	0	365	0	365	365	0	0.2	0.93	0.88	0
892	0	0	365	1	147.0692959	0	365	147.0692959	0.93	0.2	0.93	0.88	1
893	1	0	365	0	365	0	365	365	0	0.2	0.93	0.88	0
894	1	0	365	0	365	0	365	365	0	0.2	0.93	0.88	0
895	1	0	365	0	365	0	365	365	0	0.2	0.93	0.88	0
896	1	0	365	0	365	0	365	365	0	0.2	0.93	0.88	0
897	0	0	365	0	365	0	365	365	0	0.2	0.93	0.88	0
898	0	1	33.30646087	0	365	0	365	33.30646087	0.2	0.2	0.93	0.88	1
899	0	0	365	0	365	0	365	365	0	0.2	0.93	0.88	0
900	0	0	365	1	152.3521377	0	365	152.3521377	0.93	0.2	0.93	0.88	1
901	0	0	365	0	365	0	365	365	0	0.2	0.93	0.88	0
902	1	0	365	0	365	0	365	365	0	0.2	0.93	0.88	0
903	1	1	19.49409682	0	365	0	365	19.49409682	0.2	0.2	0.93	0.88	1
904	0	0	365	0	365	0	365	365	0	0.2	0.93	0.88	0
905	1	1	61.91178122	0	365	0	365	61.91178122	0.2	0.2	0.93	0.88	1
906	0	0	365	0	365	0	365	365	0	0.2	0.93	0.88	0
907	1	0	365	0	365	0	365	365	0	0.2	0.93	0.88	0
908	1	0	365	0	365	0	365	365	0	0.2	0.93	0.88	0
909	0	0	365	0	365	0	365	365	0	0.2	0.93	0.88	0
910	1	0	365	0	365	0	365	365	0	0.2	0.93	0.88	0
911	0	0	365	0	365	0	365	365	0	0.2	0.93	0.88	0
912	1	0	365	0	365	0	365	365	0	0.2	0.93	0.88	0
913	0	0	365	0	365	0	365	365	0	0.2	0.93	0.88	0
914	0	1	25.95822353	0	365	0	365	25.95822353	0.2	0.2	0.93	0.88	1
915	0	1	25.48220889	0	365	0	365	25.48220889	0.2	0.2	0.93	0.88	1
916	1	1	32.96280195	0	365	1	304.3519392	32.96280195	1.08	0.2	0.93	0.88	1
917	1	0	365	0	365	0	365	365	0	0.2	0.93	0.88	0
918	1	0	365	0	365	0	365	365	0	0.2	0.93	0.88	0
919	1	0	365	1	48.40488468	1	286.7206891	48.40488468	1.81	0.2	0.93	0.88	1
920	1	0	365	0	365	0	365	365	0	0.2	0.93	0.88	0
921	0	0	365	0	365	0	365	365	0	0.2	0.93	0.88	0
922	0	0	365	0	365	0	365	365	0	0.2	0.93	0.88	0
923	0	0	365	1	48.67801838	0	365	48.67801838	0.93	0.2	0.93	0.88	1
924	0	0	365	0	365	0	365	365	0	0.2	0.93	0.88	0
925	1	0	365	0	365	0	365	365	0	0.2	0.93	0.88	0
926	1	0	365	0	365	0	365	365	0	0.2	0.93	0.88	0
927	1	0	365	0	365	0	365	365	0	0.2	0.93	0.88	0
928	0	0	365	0	365	0	365	365	0	0.2	0.93	0.88	0
929	0	0	365	0	365	0	365	365	0	0.2	0.93	0.88	0
930	0	0	365	0	365	0	365	365	0	0.2	0.93	0.88	0
931	0	0	365	1	110.4635543	0	365	110.4635543	0.93	0.2	0.93	0.88	1
932	1	0	365	0	365	0	365	365	0	0.2	0.93	0.88	0
933	0	1	50.72596234	0	365	0	365	50.72596234	0.2	0.2	0.93	0.88	1
934	0	0	365	1	152.860676	0	365	152.860676	0.93	0.2	0.93	0.88	1
935	0	0	365	1	11.02152069	0	365	11.02152069	0.93	0.2	0.93	0.88	1
936	0	0	365	1	77.13204431	1	278.8185502	77.13204431	1.81	0.2	0.93	0.88	1
937	1	1	14.99540354	0	365	0	365	14.99540354	0.2	0.2	0.93	0.88	1
938	0	0	365	1	8.490779622	0	365	8.490779622	0.93	0.2	0.93	0.88	1
939	0	0	365	0	365	0	365	365	0	0.2	0.93	0.88	0
940	0	1	35.28375568	0	365	0	365	35.28375568	0.2	0.2	0.93	0.88	1
941	0	0	365	0	365	0	365	365	0	0.2	0.93	0.88	0
942	0	0	365	1	231.4624918	0	365	231.4624918	0.93	0.2	0.93	0.88	1
943	1	0	365	0	365	0	365	365	0	0.2	0.93	0.88	0
944	1	1	43.5980389	0	365	0	365	43.5980389	0.2	0.2	0.93	0.88	1
945	0	0	365	0	365	0	365	365	0	0.2	0.93	0.88	0
946	1	0	365	0	365	0	365	365	0	0.2	0.93	0.88	0
947	1	1	36.48188405	0	365	0	365	36.48188405	0.2	0.2	0.93	0.88	1
948	1	1	47.93175666	0	365	0	365	47.93175666	0.2	0.2	0.93	0.88	1
949	0	0	365	1	42.37976544	0	365	42.37976544	0.93	0.2	0.93	0.88	1
950	0	0	365	0	365	0	365	365	0	0.2	0.93	0.88	0
951	0	0	365	0	365	0	365	365	0	0.2	0.93	0.88	0
952	0	0	365	0	365	0	365	365	0	0.2	0.93	0.88	0
953	1	1	9.126167264	0	365	0	365	9.126167264	0.2	0.2	0.93	0.88	1
954	0	0	365	0	365	0	365	365	0	0.2	0.93	0.88	0
955	1	0	365	0	365	0	365	365	0	0.2	0.93	0.88	0
956	0	0	365	0	365	0	365	365	0	0.2	0.93	0.88	0
957	1	0	365	0	365	0	365	365	0	0.2	0.93	0.88	0
958	0	0	365	0	365	0	365	365	0	0.2	0.93	0.88	0
959	0	0	365	0	365	0	365	365	0	0.2	0.93	0.88	0
960	1	0	365	0	365	0	365	365	0	0.2	0.93	0.88	0
961	0	0	365	0	365	0	365	365	0	0.2	0.93	0.88	0
962	1	0	365	0	365	0	365	365	0	0.2	0.93	0.88	0
963	1	0	365	0	365	0	365	365	0	0.2	0.93	0.88	0
964	1	0	365	0	365	0	365	365	0	0.2	0.93	0.88	0
965	0	0	365	0	365	0	365	365	0	0.2	0.93	0.88	0
966	1	0	365	0	365	0	365	365	0	0.2	0.93	0.88	0
967	1	0	365	0	365	0	365	365	0	0.2	0.93	0.88	0
968	1	0	365	0	365	0	365	365	0	0.2	0.93	0.88	0
969	1	0	365	1	35.74820703	0	365	35.74820703	0.93	0.2	0.93	0.88	1
970	0	0	365	1	78.63408836	0	365	78.63408836	0.93	0.2	0.93	0.88	1
971	0	0	365	0	365	0	365	365	0	0.2	0.93	0.88	0
972	0	0	365	0	365	0	365	365	0	0.2	0.93	0.88	0
973	0	0	365	0	365	0	365	365	0	0.2	0.93	0.88	0
974	1	0	365	0	365	0	365	365	0	0.2	0.93	0.88	0
975	0	0	365	0	365	0	365	365	0	0.2	0.93	0.88	0
976	1	0	365	1	80.79874692	0	365	80.79874692	0.93	0.2	0.93	0.88	1
977	1	0	365	0	365	0	365	365	0	0.2	0.93	0.88	0
978	0	0	365	0	365	0	365	365	0	0.2	0.93	0.88	0
979	0	0	365	0	365	0	365	365	0	0.2	0.93	0.88	0
980	0	1	48.70684985	0	365	0	365	48.70684985	0.2	0.2	0.93	0.88	1
981	0	0	365	0	365	0	365	365	0	0.2	0.93	0.88	0
982	0	0	365	0	365	1	313.0290018	313.0290018	0.88	0.2	0.93	0.88	1
983	0	0	365	1	61.31648391	0	365	61.31648391	0.93	0.2	0.93	0.88	1
984	0	0	365	0	365	0	365	365	0	0.2	0.93	0.88	0
985	0	0	365	0	365	0	365	365	0	0.2	0.93	0.88	0
986	0	0	365	0	365	1	233.2916824	233.2916824	0.88	0.2	0.93	0.88	1
987	1	1	35.61475411	0	365	0	365	35.61475411	0.2	0.2	0.93	0.88	1
988	0	0	365	1	23.52882871	0	365	23.52882871	0.93	0.2	0.93	0.88	1
989	0	0	365	1	56.6016044	0	365	56.6016044	0.93	0.2	0.93	0.88	1
990	1	0	365	0	365	0	365	365	0	0.2	0.93	0.88	0
991	1	0	365	0	365	0	365	365	0	0.2	0.93	0.88	0
992	0	0	365	0	365	0	365	365	0	0.2	0.93	0.88	0
993	1	0	365	1	51.11468325	0	365	51.11468325	0.93	0.2	0.93	0.88	1
994	0	0	365	0	365	0	365	365	0	0.2	0.93	0.88	0
995	0	0	365	0	365	1	266.3208468	266.3208468	0.88	0.2	0.93	0.88	1
996	1	1	46.26156148	0	365	0	365	46.26156148	0.2	0.2	0.93	0.88	1
997	0	0	365	0	365	0	365	365	0	0.2	0.93	0.88	0
998	1	0	365	0	365	0	365	365	0	0.2	0.93	0.88	0
999	1	0	365	0	365	0	365	365	0	0.2	0.93	0.88	0
1000	1	0	365	0	365	0	365	365	0	0.2	0.93	0.88	0
